# Supplementary material for: Analysis of the Interactome of the Toxoplasma gondii Tgj1 HSP40 Chaperone
Source: Proteomes. 2023 Mar 1;11(1):9. doi: 10.3390/proteomes11010009 (PMC10056330; doi:10.3390/proteomes11010009)
Supplement: Supplementary file 1 [file proteomes-11-00009-s001.zip]

Archive with 6 entries (6 files):
- FigSRV2.pptx
- Table S1RV2.xlsx
- Table S2.xlsx
- Table S3.xlsx
- Table S4RV1.xlsx
- Table S5.xlsx
