# Supplementary material for: Analysis of the Interactome of the Toxoplasma gondii Tgj1 HSP40 Chaperone
Source: Proteomes. 2023 Mar 1;11(1):9. doi: 10.3390/proteomes11010009 (PMC10056330; doi:10.3390/proteomes11010009)
Supplement: Supplementary file 1 [file proteomes-11-00009-s001.zip › Table S1RV2.xlsx]

## Sheet: mass analysis
Table S1
Coverage displays the percentage of the protein sequences covered by identified peptides.
Unique peptides: total number of peptides unique to the protein group.
Peptides: total number of peptides identified from all included searches for the master protein of the protein group (protein family and isoforms).
PSMs: total number of PSMs (peptide-spectrum match ) identified from all included searches for the master protein of the protein group
MW: molecular weight of the protein
calc. pI: pI of the protein
The raw data of all mass spectra had been submitted to the Pride ( http://www.ebi.ac.uk/pride/archive; Project Name: Toxoplasma gondii Tgj1 Hsp40 protein interaction LC-MS/MS; Project accession: PXD024656).
	geneID	Annotation	Score P	coverage	Unique Peptides	Peptides	PSMS	Length (amino acids)	MW (kDa)	calc. pI
1	TGME49_294800-t26_1-p1	elongation factor 1-alpha (EF-1-ALPHA), putative	170.71	66.29	22	22	45	448	48.9743	8.90967
2	TGME49_209030-t26_1-p1	actin ACT1	98.62	66.22	22	22	37	376	41.8809	5.16064
3	TGME49_266960-t26_1-p1	beta tubulin	89.1169	61.92	6	19	31	449	50.041	4.80518
4	TGME49_284560-t26_1-p1	ribosomal protein RPL9	45.91	61.58	10	10	18	190	21.4103	9.64209
5	TGME49_217890-t26_1-p1	alkyl hydroperoxide reductase/ Thiol specific antioxidant/ Mal allergen, putative	37.04	60.71	11	11	16	196	21.708	6.87354
6	TGME49_221620-t26_1-p1	beta-tubulin, putative	88.0203	59.91	5	18	29	449	50.005	4.80518
7	TGME49_214350-t26_1-p1	GTP-binding protein, putative	62.71	58.33	18	18	22	396	44.519	7.02002
8	TGME49_261950-t26_1-p1	ATP synthase beta subunit ATP-B	154.98	55.18	22	22	48	560	59.8791	6.87354
9	TGME49_209950-t26_1-p1	thioredoxin, putative	63.13	54.01	21	21	27	424	47.6687	8.33838
10	TGME49_232940-t26_1-p1	heat shock protein HSP20	56.08	53.51	11	11	24	185	20.2534	5.43994
11	TGME49_316400-t26_1-p1	alpha tubulin TUBA1	76.83	51.21	17	17	26	453	50.0815	5.09717
12	TGME49_230160-t26_1-p1	hypothetical protein (IMC protein - RNA recognition motif)	5.82	50.7	7	7	7	142	15.9341	6.53662
13	TGME49_226970-t26_1-p1	ribosomal protein RPS11	28.09	50.31	8	8	11	161	18.665	10.6089
14	TGME49_309120-t26_1-p1	ribosomal protein RPL4	169.66	50	22	22	62	448	49.2272	10.814
15	TGME49_273760-t26_1-p1	heat shock protein HSP70	126.973	49.55	27	31	47	674	72.8345	5.19873
16	TGME49_251810-t26_1-p1	translation initiation factor eIF-5A, putative	23.28	48.45	7	7	12	161	17.4567	5.38916
17	TGME49_242330-t26_1-p1	ribosomal protein RPS5	46.23	46.88	11	11	16	192	21.5993	9.74463
18	TGME49_259010-t26_1-p1	vacuolar ATP synthase subunit d, putative	48.69	46.21	14	14	23	396	44.9223	5.04639
19	TGME49_306670-t26_1-p1	hypothetical protein (ApiCox26, citochrome C oxidase)	21.42	45.91	8	8	11	220	25.8166	8.25049
20	TGME49_245680-t26_1-p1	ribosomal protein RPL21	45.75	45.86	8	8	18	157	17.8825	10.3452
21	TGME49_320050-t26_1-p1	ribosomal protein RPL5	31.1526	45.81	11	11	15	310	35.3196	9.87646
22	TGME49_238010-t26_1-p1	ribosomal protein RPL23A	33.24	45.64	9	9	10	195	22.2548	10.1694
23	TGME49_299050-t26_1-p1	ribosomal protein RPL17	22.50	45.64	9	9	10	195	22.2548	10.1694
24	TGME49_232710-t26_1-p1	ribosomal protein RPS3A	39.87	45.56	12	12	16	259	29.3524	9.56885
25	TGME49_227360-t26_1-p1	ribosomal protein RPL3	49.0295	45.5	18	18	20	389	44.0282	10.3013
26	TGME49_300000-t26_1-p1	ribosomal protein RPL18	70.84	45.45	10	10	15	187	21.1567	11.5171
27	TGME49_294670-t26_1-p1	translation initiation factor 3 subunit	33.48	45.13	12	12	14	277	31.7932	6.45557
28	TGME49_248480-t26_1-p1	ribosomal protein RPS9	28.05	44.68	9	9	12	188	21.6709	10.5063
29	TGME49_219820-t26_1-p1	polyubiquitin UbC, putative	10.62	44.52	3	3	4	611	68.5389	8.04541
30	TGME49_211030-t26_1-p1	hypothetical protein	8.21	44.5	8	8	8	191	22.2011	5.8208
31	TGME49_244560-t26_1-p1	heat shock protein 90 (GRP94), putative	88.03	43.92	34	34	42	847	96.7632	5.05908
32	TGME49_262670-t26_1-p1	ribosomal protein RPL18A	62.13	43.72	11	11	21	183	21.3166	10.6528
33	TGME49_312050-t26_1-p1	small GTPase Rab2, putative	21.9832	43.46	8	8	9	214	24.1943	8.44092
34	TGME49_239100-t26_1-p1	ribosomal protein RPS7	23.9685	43.37	7	7	9	196	22.5734	9.86182
35	TGME49_223940-t26_1-p1	GAP45	36.64	43.27	11	11	14	245	27.3173	5.07178
36	TGME49_261010-t26_1-p1	tat-binding family protein, putative	29.58	42.79	13	14	15	409	46.0439	7.76709
37	TGME49_274060-t26_1-p1	2-oxoglutarate/malate translocase OMT	25.40	42.41	11	11	13	323	35.0192	9.77393
38	TGME49_289830-t26_1-p1	eukaryotic initiation factor-3, delta subunit, putative	27.61	42.09	12	12	14	335	37.742	5.69385
39	TGME49_261570-t26_1-p1	ribosomal protein RPL7A	46.62	42.03	13	13	20	276	31.0121	10.4478
40	TGME49_219850-t26_1-p1	prolyl-tRNA synthetase (ProRS)	112.48	41.33	29	29	43	830	93.4189	8.07471
41	TGME49_311720-t26_1-p1	chaperonin protein BiP	101.359	41.32	25	27	43	668	73.208	5.37646
42	TGME49_236040-t26_1-p1	fructose-1,6-bisphosphate aldolase	49.55	41.11	16	16	20	433	46.9304	8.82178
43	TGME49_319560-t26_1-p1	microneme protein MIC3	48.85	40.99	12	12	16	383	40.5014	6.63916
44	TGME49_229480-t26_1-p1	calcium binding protein precursor, putative	26.35	40.9	12	12	16	335	38.2671	4.69092
45	TGME49_254900-t26_1-p1	proteasome subunit beta type 2, putative	20.89	40.84	7	7	10	191	21.9871	7.88428
46	TGME49_219320-t26_1-p1	acid phosphatase GAP50	63.43	40.6	14	14	23	431	46.5774	6.94678
47	TGME49_218410-t26_1-p1	ribosomal protein RPP0	34.48	40.45	10	10	16	314	34.1358	5.60498
48	TGME49_313230-t26_1-p1	eukaryotic initiation factor-2, alpha subunit	35.68	39.77	11	11	15	347	39.1015	4.84326
49	TGME49_246580-t26_1-p1	hypothetical protein	26.31	39.69	12	12	12	383	42.7939	4.729
50	TGME49_305850-t26_1-p1	RNA recognition motif-containing protein	20.58	39.25	11	11	13	372	39.1441	9.62744
51	TGME49_297470-t26_1-p1	myosin light chain 2, putative	17.4976	39.24	10	10	11	367	40.5304	5.5415
52	TGME49_245460-t26_1-p1	ribosomal protein RPS8	21.2081	38.54	7	7	8	205	23.5466	10.7114
53	TGME49_271888-t26_1-p1	3-ketoacyl-CoA reductase, putative	26.9243	38.3	13	13	14	342	37.4936	9.26123
54	TGME49_231640-t26_1-p1	alveolin domain containing intermediate filament IMC1	52.10	38.1	17	17	23	609	69.5525	5.18604
55	TGME49_292130-t26_1-p1	ribosomal protein RPL13A	50.08	37.76	11	11	17	286	32.7285	10.6528
56	TGME49_228190-t26_1-p1	eukaryotic initiation factor-3, subunit 5, putative	33.1995	37.57	10	10	14	346	38.0453	6.52197
57	TGME49_226250-t26_1-p1	DEAD (Asp-Glu-Ala-Asp) box polypeptide DDX3X	50.13	37.47	20	20	22	734	78.5436	9.08545
58	TGME49_300140-t26_1-p1	elongation factor 1-gamma, putative	39.49	36.55	11	11	19	394	44.0113	6.30322
59	TGME49_263300-t26_1-p1	eukaryotic porin protein	30.87	36.55	10	10	11	290	31.332	8.93896
60	TGME49_288360-t26_1-p1	tryptophanyl-tRNA synthetase (TrpRS2)	57.362	36.43	19	19	21	689	77.009	7.29834
61	TGME49_261780-t26_1-p1	microneme protein MIC7	18.63	35.88	10	10	12	340	36.3153	5.10986
62	TGME49_227810-t26_1-p1	rhoptry kinase family protein ROP11 (incomplete catalytic triad)	35.48	35.05	14	14	16	525	57.9976	8.1
63	TGME49_231850-t26_1-p1	serine-threonine phosophatase 2C (PP2C)	24.9945	35.05	9	9	10	331	36.7672	5.70654
64	TGME49_237820-t26_1-p1	IMC sub-compartment protein ISP2	9.76	35	5	5	5	160	17.3856	5.90967
65	TGME49_288380-t26_1-p1	heat shock protein HSP90	71.28	34.75	27	27	33	708	81.8815	5.03369
66	TGME49_254440-t26_1-p1	ribosomal protein RPL12	25.09	34.55	4	4	8	165	17.8095	9.42236
67	TGME49_288650-t26_1-p1	dense granule protein GRA12	44.82	34.19	13	13	18	436	47.8924	9.21729
68	TGME49_235470-t26_1-p1	myosin A	86.33	33.94	27	27	41	831	93.2602	8.1626
69	TGME49_230410-t26_1-p1	peroxiredoxin PRX3	25.83	33.92	10	10	13	283	30.5147	8.77783
70	TGME49_258390-t26_1-p1	DnaJ protein (Type I, secretory), putative	41.15	33.75	11	11	14	397	44.6245	7.12256
71	TGME49_289690-t26_1-p1	glyceraldehyde-3-phosphate dehydrogenase GAPDH1	53.22	33.13	14	14	20	489	53.305	8.30908
72	TGME49_278990-t26_1-p1	phosphate carrier, putative	52.31	32.78	13	13	21	479	53.0579	9.40771
73	TGME49_300260-t26_1-p1	threonyl-tRNA synthetase family protein	51.10	32.7	25	25	27	844	95.8378	7.48877
74	TGME49_211680-t26_1-p1	protein disulfide isomerase	39.54	32.7	13	13	16	471	52.7689	5.22412
75	TGME49_263090-t26_1-p1	14-3-3 protein	27.63	32.51	9	9	11	323	37.1505	5.13525
76	TGME49_215060-t26_1-p1	small GTP-binding protein sar1, putative	16.25	32.29	5	5	7	192	22.1245	7.63525
77	TGME49_279390-t26_1-p1	proliferation-associated protein 2G4, putative	31.78	31.7818	1	12	12	14	462	50.3096
78	TGME49_245470-t26_1-p1	mitotic checkpoint protein, BUB3 family protein	19.03	31.63	9	9	9	332	36.5514	8.04541
79	TGME49_250770-t26_1-p1	eukaryotic initiation factor-4A, putative	29.60	31.55	11	11	11	412	46.6438	5.66846
80	TGME49_262690-t26_1-p1	ribosomal protein RPL27	8.82	31.51	5	5	5	146	16.7914	10.4038
81	TGME49_297500-t26_1-p1	T-complex protein 1 eta subunit	34.75	31.5	13	13	13	546	59.4377	5.96045
82	TGME49_257090-t26_1-p1	NAC domain-containing protein - transcription factor BTF3 homolog	28.20	31.48	7	7	11	359	38.758	9.81787
83	TGME49_249270-t26_1-p1	protein disulfide isomerase-related protein (provisional), putative	47.88	31.44	16	16	21	547	59.9026	7.84033
84	TGME49_215280-t26_1-p1	succinate dehydrogenase [ubiquinone] iron-sulfur protein	24.81	31.29	10	10	10	342	38.5852	8.23584
85	TGME49_229140-t26_1-p1	MaoC family domain-containing protein	21.38	31.17	9	9	10	324	35.9164	7.66455
86	TGME49_218820-t26_1-p1	alba 2	14.08	31.08	4	4	5	148	15.3819	8.42627
87	TGME49_205558-t26_1-p1	NAC domain-containing protein - nascent polypeptide-associated complex	18.28	30.69	4	4	5	189	20.4942	5.49072
88	TGME49_309752-t26_1-p1	succinate-Coenzyme A ligase, beta subunit, putative	35.42	30.12	12	12	15	498	53.3553	6.48096
89	TGME49_316340-t26_1-p1	hypothetical protein (IMC22)	15.92	30.04	6	6	6	243	26.833	4.91943
90	TGME49_202680-t26_1-p1	peptidase M16, alpha subunit, putative	40.04	30.02	13	13	15	563	62.1635	8.32373
91	TGME49_216860-t26_1-p1	DEAD (Asp-Glu-Ala-Asp) box polypeptide DDX39	27.77	29.72	9	9	10	434	49.083	5.84619
92	TGME49_279380-t26_1-p1	hypothetical protein	18.57	29.69	8	8	8	320	34.7463	5.8208
93	TGME49_236210-t26_1-p1	peptidase M16 family potein, putative	50.97	29.47	11	11	14	509	56.8797	6.59521
94	TGME49_317720-t26_1-p1	eukaryotic translation initiation factor 3 subunit 7, putative	43.20	29.23	14	14	20	609	68.7245	6.93213
95	TGME49_232280-t26_1-p1	hypothetical protein	13.05	29.09	7	7	7	275	30.1606	6.11279
96	TGME49_313390-t26_1-p1	ribosomal protein RPL6	40.1292	29.08	9	9	12	282	31.202	10.7847
97	TGME49_205440-t26_1-p1	CCT chaperonin gamma subunit	42.04	28.96	16	16	19	19	556	60.5746
98	TGME49_221380-t26_1-p1	alba 1	14.92	28.74	6	6	6	247	27.2116	9.74463
99	TGME49_315620-t26_1-p1	vacuolar ATP synthase subunit C, putative	18.23	28.47	10	10	10	404	46.0463	6.27783
100	TGME49_206590-t26_1-p1	calcium-dependent protein kinase CDPK2A	36.29	28.37	18	18	18	786	86.3236	8.76318
101	TGME49_248700-t26_1-p1	alveolin domain containing intermediate filament IMC12	11.57	28.16	7	7	9	277	29.7434	5.33838
102	TGME49_284540-t26_1-p1	ATP synthase F1, delta subunit protein	20.10	27.78	7	7	10	252	27.6179	10.1694
103	TGME49_266060-t26_1-p1	ribosomal protein RPSA	14.59	27.53	6	6	7	287	31.4919	5.31299
104	TGME49_268850-t26_1-p1	enolase 2	35.69	27.37	10	10	15	475	52.0804	6.84424
105	TGME49_289530-t26_1-p1	ribosomal protein RPL19	18.40	27.27	5	5	7	187	22.1462	11.1509
106	TGME49_235970-t26_1-p1	eukaryotic initiation factor-2 gamma, putative	28.18	27.1	10	10	10	465	50.4764	8.20654
107	TGME49_295125-t26_1-p1	rhoptry protein ROP4	21.02	26.96	8	8	11	382	42.3625	6.7124
108	TGME49_285510-t26_1-p1	hypothetical protein (ATP synthase associated protein)	6.37	26.51	3	3	3	166	18.3879	7.43018
109	TGME49_260820-t26_1-p1	IMC sub-compartment protein ISP1	3.82	26.14	4	4	4	176	19.401	7.69385
110	TGME49_299210-t26_1-p1	CTP synthase	36.19	26.07	14	14	16	652	70.9531	7.25439
111	TGME49_270510-t26_1-p1	asparaginyl-tRNA synthetase (NOB+tRNA synthase)	58.74	26.04	16	16	24	676	74.957	7.92822
112	TGME49_262380-t26_1-p1	elongation factor Tu, putative	31.41	25.91	11	11	14	552	59.5915	8.01611
113	TGME49_311240-t26_1-p1	DnaJ family chaperone, putative (Tgj1)	38.26	25.82	12	12	16	426	47.4188	6.84424
114	TGME49_271050-t26_1-p1	SAG-related sequence SRS34A	10.45	25.67	3	3	3	187	19.0938	7.97217
115	TGME49_251690-t26_1-p1	seryl-tRNA synthetase, cytoplasmic, putative	28.10	25.52	10	10	10	482	54.0824	7.02002
116	TGME49_217820-t26_1-p1	PCI domain-containing protein	38.60	25.27	9	9	12	463	51.6907	5.93506
117	TGME49_213280-t26_1-p1	SAG-related sequence SRS25	11.59	25.13	3	3	4	191	20.7773	6.50732
118	TGME49_240280-t26_1-p1	S1/P1nuclease	18.25	25.06	8	8	8	439	48.4927	7.69385
119	TGME49_221470-t26_1-p1	hypothetical protein	34.14	25	13	13	14	552	61.4784	6.17627
120	TGME49_247510-t26_1-p1	fructose-bisphospatase II	21.7741	24.93	8	8	12	381	42.3703	6.60986
121	TGME49_248340-t26_1-p1	GTP-binding nuclear protein ran/tc4	12.483	24.89	4	4	4	229	25.9814	8.646
122	TGME49_291890-t26_1-p1	microneme protein MIC1	26.56	24.34	10	10	12	456	48.5985	5.2749
123	TGME49_250710-t26_1-p1	microneme protein MIC10	30.60	24.24	7	7	8	198	23.0988	5.87158
124	TGME49_220100-t26_1-p1	phosphoribosylpyrophosphate synthetase	20.01	24.06	10	10	12	557	60.9816	9.5835
125	TGME49_288720-t26_1-p1	ribosomal protein RPL10	17.93	23.98	5	5	7	221	24.785	10.1841
126	TGME49_273090-t26_1-p1	cell division protein CDC48CY	37.40	23.8	15	15	17	811	89.3406	5.10986
127	TGME49_280740-t26_1-p1	signal peptidase	15.81	23.77	4	4	5	223	24.6481	8.26514
128	TGME49_204020-t26_1-p1	ribosomal protein RPL8	13.45	23.46	5	5	6	260	28.2371	10.8726
129	TGME49_320220-t26_1-p1	ubiquinol cytochrome c oxidoreductase, putative	22.2468	23.41	8	8	9	487	54.7576	9.23193
130	TGME49_266640-t26_1-p1	Acetyl-coenzyme A synthetase 2, putative	44.78	23.25	14	14	17	714	79.9399	6.88818
131	TGME49_315690-t26_1-p1	DnaJ domain-containing protein (Type III, nuclear)	11.37	23.21	7	7	8	293	34.1336	8.74854
132	TGME49_265310-t26_1-p1	heat shock protein 40, putative (Type II, TgSis1)	14.47	23.21	7	7	8	336	37.1741	9.24658
133	TGME49_259630-t26_1-p1	hypothetical protein (IMC27)	5.74	23.13	2	2	2	160	18.3018	4.99561
134	TGME49_290030-t26_1-p1	hypothetical protein (ATP synthase associated protein)	11.51	22.71	5	5	6	229	26.5486	9.99365
135	TGME49_219800-t26_1-p1	vacuolar ATP synthase subunit b, putative	29.34	22.57	8	8	10	505	56.5786	5.40186
136	TGME49_219520-t26_1-p1	histone arginine methyltransferase PRMT1	4.13	22.45	6	6	6	392	44.0008	5.97314
137	TGME49_223590-t26_1-p1	proteasome subunit	16.14	21.95	7	7	7	369	39.3721	8.646
138	TGME49_205470-t26_1-p1	translation elongation factor 2 family protein, putative	60.04	21.85	18	18	26	952	106.504	7.00537
139	TGME49_271930-t26_1-p1	hypothetical protein (IMC20)	8.23	21.79	3	3	4	234	26.0637	5.09717
140	TGME49_232300-t26_1-p1	ribosomal protein RPS3	8.86	21.57	6	6	6	255	28.7182	9.5542
141	TGME49_312600-t26_1-p1	heat shock protein HSP21	14.22	21.54	4	4	7	195	21.2657	6.60986
142	TGME49_256770-t26_1-p1	eukaryotic translation initiation factor 4A, isoform 3, putative	14.61	21.52	8	8	8	395	45.097	6.37939
143	TGME49_209600-t26_1-p1	hypothetical protein	23.46	21.51	8	8	8	451	50.1698	5.30029
144	TGME49_218520-t26_1-p1	microneme protein MIC6	13.9905	21.49	6	6	6	349	36.6459	4.69092
145	TGME49_208590-t26_1-p1	vacuolar ATP synthase subunit 54kD, putative	10.10	21.47	10	10	10	475	53.2775	5.69385
146	TGME49_308090-t26_1-p1	rhoptry protein ROP5	61.93	21.13	11	11	19	549	61.064	9.81787
147	TGME49_238040-t26_1-p1	protein disulfide-isomerase domain-containing protein	22.18	20.97	14	14	15	1378	152.67	8.646
148	TGME49_227600-t26_1-p1	ribosomal protein RPL34	2.34	20.9	3	3	3	134	15.3734	11.1802
149	TGME49_259550-t26_1-p1	dihydropteroate synthase	32.86	20.86	14	14	15	748	82.6333	6.46826
150	TGME49_311430-t26_1-p1	fibrillarin	16.15	20.72	6	6	6	304	31.9688	10.2866
151	TGME49_310030-t26_1-p1	cyclase-associated protein, putative	4.77	20.69	4	4	4	203	22.4692	6.75635
152	TGME49_219540-t26_1-p1	cytosolic tRNA-Ala synthetase	38.70	20.63	22	22	24	1280	139.429	6.82959
153	TGME49_228210-t26_1-p1	26S proteasome regulatory subunit	8.13	20.6	6	7	7	398	44.427	7.31299
154	TGME49_224850-t26_1-p1	polyadenylate binding protein, putative	28.93	20.57	15	15	18	768	82.5202	8.92432
155	TGME49_248390-t26_1-p1	ribosomal protein RPL26	14.30	20.57	4	4	6	141	16.2989	10.6382
156	TGME49_233450-t26_1-p1	SAG-related sequence SRS29A	8.82663	20.54	5	5	5	336	34.7093	7.7085
157	TGME49_247350-t26_1-p1	thioredoxin domain-containing protein	17.33	20.51	4	4	6	312	33.6543	9.1001
158	TGME49_211420-t26_1-p1	RNA recognition motif-containing protein	6.98	20.47	3	3	3	171	20.386	9.18799
159	TGME49_263180-t26_1-p1	myosin D	27.9644	20.44	15	15	15	822	90.9943	8.33838
160	TGME49_289580-t26_1-p1	strictosidine synthase subfamily protein	15.74	20.42	9	9	9	475	53.2775	5.69
161	TGME49_216680-t26_1-p1	ankyrin repeat-containing protein	18.81	20.4	8	8	9	397	44.5705	6.58057
162	TGME49_218280-t26_1-p1	eukaryotic porin, putative	19.12	20.39	8	8	9	466	50.5384	6.13818
163	TGME49_222210-t26_1-p1	SPFH domain / Band 7 family protein	19.49	20.23	6	6	8	440	47.4626	9.84717
164	TGME49_256990-t26_1-p1	glycyl-tRNA synthetase	16.83	20.1	12	12	12	771	86.3195	7.45947
165	TGME49_279100-t26_1-p1	hypothetical protein (mitochondrial association factor 1)	19.61	20	6	7	7	435	47.6646	9.65674
166	TGME49_309820-t26_1-p1	ribosomal protein RPL11	17.70	20	4	4	6	175	20.1867	10.0669
167	TGME49_299070-t26_1-p1	pyruvate kinase PyKII	44.28	19.96	14	14	15	987	106.748	8.55811
168	TGME49_237140-t26_1-p1	ethylene inducible protein, putative	13.53	19.87	6	6	6	307	32.6828	5.77002
169	TGME49_231410-t26_1-p1	hypothetical protein (ICAP2, putative b subunit of the ATP synthase)	27.68	19.79	9	9	11	571	64.687	8.19189
170	TGME49_313080-t26_1-p1	hypothetical protein	23.68	19.78	8	8	10	455	49.4971	8.60205
171	TGME49_273460-t26_1-p1	eukaryotic translation initiation factor 3 subunit 6 interacting protein	20.83	19.72	12	12	12	639	75.0261	5.70654
172	TGME49_242070-t26_1-p1	cAMP-dependent protein kinase regulatory subunit	14.69	19.48	7	7	8	385	42.7697	5.21143
173	TGME49_238100-t26_1-p1	transmembrane protein	10.18	19.17	5	5	5	240	26.9028	7.98682
174	TGME49_295110-t26_1-p1	rhoptry protein ROP7	19.35	19.13	9	9	9	575	63.3557	7.00537
175	TGME49_229360-t26_1-p1	transaldolase	19.63	19.09	8	8	10	550	61.4092	9.20264
176	TGME49_293180-t26_1-p1	NADP-specific glutamate dehydrogenase	14.85	19.03	10	10	10	578	63.758	8.17725
177	TGME49_248630-t26_1-p1	actin-related protein ARP1	7.37	18.8	4	4	4	383	42.3196	6.69775
178	TGME49_266970-t26_1-p1	hypothetical protein (ubiquitin family protein)	15.27	18.63	5	5	6	306	35.1167	8.04541
179	TGME49_254880-t26_1-p1	Alpha-galactosidase	31.25	18.47	13	13	15	747	81.7434	6.81494
180	TGME49_204400-t26_1-p1	ATPase synthase subunit alpha, putative	26.01	18.37	10	10	11	577	62.1074	8.36768
181	TGME49_263050-t26_1-p1	ribosomal protein RPL13	19.8368	18.31	6	6	6	355	39.6575	11.1802
182	TGME49_223920-t26_1-p1	rhoptry neck protein RON3	68.8	18.23	31	31	35	1958	222.741	9.21729
183	TGME49_293570-t26_1-p1	translocation protein sec62, putative	13.29	18.21	6	6	6	390	44.8524	6.3667
184	TGME49_321500-t26_1-p1	RNA recognition motif-containing protein	17.82	18.11	7	7	7	475	50.9054	8.35303
185	TGME49_213350-t26_1-p1	ribosomal protein RPS15	4.20	18	2	2	2	150	17.1462	10.1987
186	TGME49_269250-t26_1-p1	Mov34/MPN/PAD-1 family protein - 26S proteasome regulatory subunit	14.71	17.78	5	5	6	343	38.4149	6.25244
187	TGME49_291960-t26_1-p1	rhoptry kinase family protein ROP40 (incomplete catalytic triad)	17.48	17.71	7	7	8	525	57.9115	7.6792
188	TGME49_219550-t26_1-p1	dihydrolipoyllysine-residue succinyltransferase component of oxoglutarate dehydrogenase	26.7224	17.66	6	6	9	470	50.0939	8.95361
189	TGME49_238050-t26_1-p1	nuclease and tudor domain-containing protein	27.22	17.64	17	17	17	941	103.977	7.6499
190	TGME49_289800-t26_1-p1	hypothetical protein (emp24/gp25L/p24 family protein)	11.13	17.52	3	3	4	234	25.8665	9.71533
191	TGME49_276140-t26_1-p1	ADP ribosylation factor ARF1	20.40	17.51	7	7	12	554	62.0331	9.81787
192	TGME49_218540-t26_1-p1	peptidase S15, putative	19.26	17.48	6	6	8	412	45.0633	8.89502
193	TGME49_282055-t26_1-p1	protein phosphatase PP2C-hn	6.14	17.33	7	7	7	479	51.9573	8.90967
194	TGME49_204050-t26_1-p1	subtilisin SUB1	32.05	17.21	11	11	13	761	81.7263	5.23682
195	TGME49_238180-t26_1-p1	26s proteasome regulatory complex subunit, putative	12.53	17.03	8	8	8	417	47.5208	7.63525
196	TGME49_239820-t26_1-p1	D-3-phosphoglycerate dehydrogenase	16.4405	16.89	8	8	8	604	65.1529	6.99072
197	TGME49_268890-t26_1-p1	citrate synthase I	27.6059	16.79	8	8	11	560	60.3435	8.80713
198	TGME49_236540-t26_1-p1	RNA recognition motif-containing protein	15.41	16.76	6	6	6	513	53.4058	6.41748
199	TGME49_239890-t26_1-p1	SCP family extracellular subfamily protein	7.45	16.67	3	3	4	246	26.6062	6.66846
200	TGME49_232440-t26_1-p1	Brf1p family coiled coil protein	20.25	16.67	7	7	7	468	54.0107	6.62451
201	TGME49_215980-t26_1-p1	hypothetical protein	8.04	16.67	4	4	4	210	24.4504	8.33838
202	TGME49_256760-t26_1-p1	pyruvate kinase PyK1	14.9187	16.57	7	7	7	531	57.4927	6.40479
203	TGME49_240640-t26_1-p1	casein kinase I	5.15	16.36	5	5	5	324	37.9356	9.12939
204	TGME49_215785-t26_1-p1	rhoptry protein ROP2A	21.7264	16.17	5	5	7	433	49.1245	9.5542
205	TGME49_216000-t26_1-p1	alveolin domain containing intermediate filament IMC3	22.19	15.99	6	6	7	538	57.9632	5.33838
206	TGME49_265330-t26_1-p1	cell-cycle-associated protein kinase GSK, putative (TPK3)	4.01724	15.99	5	5	5	394	44.4398	8.32373
207	TGME49_227280-t26_1-p1	dense granule protein GRA3	8.07	15.45	4	4	4	220	23.8606	9.70068
208	TGME49_269980-t26_1-p1	preprotein translocase Sec61, putative	20.09	15.43	8	8	10	473	52.1309	8.80713
209	TGME49_263430-t26_1-p1	3-hydroxyisobutyrate dehydrogenase	3.15	15.31	4	4	4	320	34.1376	7.50342
210	TGME49_276930-t26_1-p1	hypothetical protein	2.20	15.31	3	3	3	196	21.4539	9.11475
211	TGME49_318510-t26_1-p1	N-ethylmaleimide-sensitive fusion protein, putative	4.89	15.31	9	9	10	751	83.4142	6.50732
212	TGME49_275690-t26_1-p1	ClpB, putative	25.64	15.26	13	13	13	1022	114.479	8.06006
213	TGME49_239740-t26_1-p1	dense granule protein GRA14	12.47	15.2	6	6	6	408	44.6831	8.77783
214	TGME49_293690-t26_1-p1	profilin PRF	2.65	15.15	2	2	2	165	17.7303	4.57666
215	TGME49_203310-t26_1-p1	dense granule protein GRA7	16.14	14.83	3	3	4	236	25.903	5.41455
216	TGME49_246130-t26_1-p1	serpin (serine proteinase inhibitor) superfamily protein	9.62	14.81	5	5	5	432	47.3768	6.62451
217	TGME49_288830-t26_1-p1	NADH dehydrogenase (NDH2-II)	25.1218	14.69	9	9	10	708	81.8815	5.03369
218	TGME49_308840-t26_1-p1	SAG-related sequence SRS51	21.71	14.62	6	6	8	472	50.0536	6.16357
219	TGME49_226030-t26_1-p1	AGC kinase	10.94	14.58	5	5	5	343	39.3853	9.17334
220	TGME49_310750-t26_1-p1	emp24/gp25L/p24 family protein	9.29	14.48	5	5	5	601	64.9377	5.61768
221	TGME49_244320-t26_1-p1	ribosomal protein RPL24	21.29	14.43	5	5	8	291	32.6729	11.1216
222	TGME49_256970-t26_1-p1	vacuolar ATP synthase subunit A, putative	15.9637	14.29	7	7	7	616	68.0783	5.47803
223	TGME49_301120-t26_1-p1	acetyl-CoA acetyltransferase	9.6668	14.29	5	5	5	413	43.8648	8.26514
224	TGME49_294620-t26_1-p1	eukaryotic initiation factor-3, subunit 8, putative	22.39	14.21	12	12	13	971	109.124	6.31592
225	TGME49_310080-t26_1-p1	AMP-binding enzyme domain-containing protein	18.76	14.2	9	10	10	789	87.7925	5.60498
226	TGME49_231630-t26_1-p1	alveolin domain containing intermediate filament IMC4	21.6407	14.16	6	6	8	452	50.1401	5.94775
227	TGME49_228470-t26_1-p1	ribosomal protein RPL15	6.69503	14.15	2	2	2	205	24.3104	11.1802
228	TGME49_258580-t26_1-p1	rhoptry protein ROP17	26.83	14.14	7	7	10	608	69.0439	9.43701
229	TGME49_267430-t26_1-p1	DnaJ domain-containing protein (Hsp40 Type III)	11.46	14.12	6	6	7	425	48.908	8.82178
230	TGME49_262620-t26_1-p1	RNA recognition motif-containing protein	5.74	13.99	4	4	4	293	31.7402	9.0708
231	TGME49_313140-t26_1-p1	isocitrate dehydrogenase	19.8348	13.69	7	7	8	621	68.2524	8.5874
232	TGME49_252360-t26_1-p1	rhoptry kinase family protein ROP24 (incomplete catalytic triad)	13.28	13.46	5	5	5	535	60.7575	9.45166
233	TGME49_290660-t26_1-p1	RNA recognition motif-containing protein	19.76	13.45	5	5	6	446	48.3646	7.81104
234	TGME49_225050-t26_1-p1	adenosylhomocysteinase, putative	11.9824	13.27	6	6	6	588	64.0645	7.85498
235	TGME49_236570-t26_1-p1	lysine decarboxylase family protein	5.66	13.1	4	4	5	397	43.926	6.56592
236	TGME49_290200-t26_1-p1	NAD/NADP octopine/nopaline dehydrogenase, alpha-helical domain-containing protein	4.98309	13.1	4	4	5	435	48.0416	7.26904
237	TGME49_310670-t26_1-p1	glycogen phosphorylase 1, putative	10.61	13.03	9	9	10	913	105.47	6.58057
238	TGME49_306030-t26_1-p1	glutathione s-transferase, n-terminal domain containing protein	5.30	12.91	3	3	3	333	37.8066	9.37842
239	TGME49_278830-t26_1-p1	glucose-6-phosphate 1-dehydrogenase	13.20	12.87	9	9	9	878	98.2186	7.25439
240	TGME49_240600-t26_1-p1	chaperonin cpn60, putative	19.6156	12.74	7	7	9	667	72.1914	5.75732
241	TGME49_310870-t26_1-p1	integral membrane protein, putative	5.02	12.44	2	2	2	201	21.9282	8.89502
242	TGME49_249390-t26_1-p1	glutamate/leucine/phenylalanine/valine dehydrogenase family protein	21.85	12.44	13	13	15	1206	135.615	7.47412
243	TGME49_258470-t26_1-p1	hypothetical protein (IMC24)	6.75	12.32	3	3	3	284	31.6875	7.79639
244	TGME49_314400-t26_1-p1	pyruvate dehydrogenase E1 component, beta subunit, putative	11.25	12.29	5	5	5	423	45.5701	7.1958
245	TGME49_232410-t26_1-p1	PDI family protein	2.88	12.27	2	2	2	220	24.8936	6.40479
246	TGME49_263320-t26_1-p1	hypothetical protein	8.78	12.16	5	5	5	403	42.1115	12.2056
247	TGME49_313010-t26_1-p1	DEAD (Asp-Glu-Ala-Asp) box polypeptide DDX6	11.83	12	4	4	4	475	53.4003	8.44092
248	TGME49_272290-t26_1-p1	pyruvate dehydrogenase complex subunit PD-HE1Beta	11.04	11.91	5	5	5	470	49.9847	6.59521
249	TGME49_260440-t26_1-p1	nuclear factor NF3	11.61	11.9	4	4	5	311	33.9497	4.32275
250	TGME49_290950-t26_1-p1	clathrin heavy chain, putative	37.69	11.9	18	18	18	1731	194.381	6.06201
251	TGME49_227620-t26_1-p1	dense granule protein GRA2	4.52	11.89	2	2	2	185	19.7923	9.23193
252	TGME49_312630-t26_1-p1	anonymous antigen-1 - glideosome-associated connector (GAC)	53.2477	11.86	26	26	27	2639	286.034	4.99561
253	TGME49_201800-t26_1-p1	hypothetical protein (Thioredoxin)	3.97	11.61	3	3	3	267	28.5095	8.47021
254	TGME49_258070-t26_1-p1	hypothetical protein	10.15	11.36	7	7	7	678	75.6946	8.66064
255	TGME49_321680-t26_1-p1	hypothetical protein (Hyaluronan / mRNA binding family)	5.99	11.29	4	4	4	372	40.6367	6.16357
256	TGME49_288500-t26_1-p1	FAD Malate-dehydrogenase (MDH-FAD)	7.44	11.27	3	3	4	550	60.3421	9.26123
257	TGME49_310700-t26_1-p1	serine/threonine phosophatase PP1	4.67	11.11	4	4	4	306	34.9826	5.71924
258	TGME49_248320-t26_1-p1	mitochondrial carrier superfamily protein	7.56	10.89	3	3	3	358	38.8839	9.5542
259	TGME49_245670-t26_1-p1	pyruvate dehydrogenase complex subunit PDH-E1Alpha	14.10	10.71	5	5	5	635	67.4174	8.70459
260	TGME49_205570-t26_1-p1	hypothetical protein (SAM50-like protein SPAC17C9.06)	6.89	10.71	5	5	5	644	68.1147	8.36768
261	TGME49_209160-t26_1-p1	myristoyl CoA:protein N-myristoyltransferase	7.44	10.58	4	4	4	463	52.3439	7.29834
262	TGME49_211260-t26_1-p1	rhoptry kinase family protein ROP26 (incomplete catalytic triad)	9.32	10.57	4	4	4	435	47.7956	9.18799
263	TGME49_251880-t26_1-p1	tRNA synthetases class I family protein	9.26	10.56	5	5	6	540	60.1314	8.66064
264	TGME49_254720-t26_1-p1	dense granule protein GRA8	7.91	10.41	3	3	4	269	28.6099	10.5649
265	TGME49_201780-t26_1-p1	microneme protein MIC2	12.1674	10.4	5	5	5	769	82.5807	4.83057
266	TGME49_222170-t26_1-p1	dense-granule antigen DG32 (Gra17)	4.25	10.33	3	3	4	300	33.6296	9.37842
267	TGME49_300200-t26_1-p1	histone H2AZ	1.97	10.32	2	2	2	155	15.9098	10.6235
268	TGME49_235340-t26_1-p1	hypothetical protein (ISC1)	10.74	10.28	6	6	6	720	76.4736	7.57666
269	TGME49_217460-t26_1-p1	glutaminyl-tRNA synthetase (GlnRS)	10.82	10.12	7	7	7	860	95.4676	7.38623
270	TGME49_295360-t26_1-p1	hypothetical protein (IMC18)	6.21538	10.07	3	3	3	268	29.5313	7.07861
271	TGME49_269190-t26_1-p1	glyceraldehyde-3-phosphate dehydrogenase GAPDH2	16.96	10.05	8	8	10	995	105.055	5.04639
272	TGME49_205380-t26_1-p1	fructose-bisphospatase I	3.40	10.05	4	4	4	388	42.2187	8.52881
273	TGME49_269885-t26_1-p1	rhoptry metalloprotease toxolysin TLN1	27.61	10.03	13	13	14	1645	181.895	7.26904
274	TGME49_226580-t26_1-p1	hypothetical protein	2.38	10	3	3	3	380	42.7261	9.65674
275	TGME49_266760-t26_1-p1	isocitrate dehydrogenase	15.02	9.93	5	5	6	594	66.2988	8.89502
276	TGME49_249990-t26_1-p1	hypothetical protein (microtubule-binding protein)	7.99	9.9	6	6	6	838	92.5292	8.25049
277	TGME49_318310-t26_1-p1	transketolase	9.78979	9.73	5	5	6	699	76.8576	6.88818
278	TGME49_208030-t26_1-p1	microneme protein MIC4	8.3129	9.66	6	6	6	580	62.9799	5.22412
279	TGME49_244310-t26_1-p1	GTP-binding protein	9.82	9.26	3	3	4	367	40.81	9.02686
280	TGME49_216670-t26_1-p1	FUSE-binding protein 2 / KH-type splicing regulatory protein	12.69	9.25	7	7	7	941	100.033	8.95361
281	TGME49_267550-t26_1-p1	leucine-rich repeat protein LRR1	5.97	9.21	3	3	3	369	41.234	6.27783
282	TGME49_216650-t26_1-p1	S15 sporozoite-expressed protein	7.09	9.17	3	3	3	436	48.956	7.6792
283	TGME49_267050-t26_1-p1	hydrolase, alpha/beta fold family protein	4.00	9.09	3	3	3	308	34.0275	7.02002
284	TGME49_306960-t26_1-p1	phenylalanine--tRNA ligase, beta subunit protein	9.60	9.04	5	5	5	675	74.5371	5.68115
285	TGME49_311470-t26_1-p1	rhoptry neck protein RON5	41.34	8.87	11	11	14	1702	187.292	8.49951
286	TGME49_261210-t26_1-p1	26s proteasome subunit p55, putative	6.51	8.87	3	3	3	485	55.0147	6.20166
287	TGME49_258770-t26_1-p1	polypeptide n-acetylgalactosaminyltransferase 12, putative	4.46	8.82	5	5	5	692	78.8944	7.45947
288	TGME49_312150-t26_1-p1	hypothetical protein	4.32	8.82	4	4	4	567	60.5097	7.03467
289	TGME49_286600-t26_1-p1	hypothetical protein	6.66	8.76	3	3	3	388	42.9173	8.66064
290	TGME49_272910-t26_1-p1	T-complex protein 1 delta subunit	9.04707	8.67	4	4	4	542	58.607	7.2251
291	TGME49_230420-t26_1-p1	sarco/endoplasmic reticulum Ca2+-ATPase	15.54	8.51	8	8	8	1093	118.801	5.42725
292	TGME49_258950-t26_1-p1	lectin family protein	5.86	8.51	5	5	5	646	70.2468	7.35693
293	TGME49_201680-t26_1-p1	eukaryotic initiation factor-3 subunit 10, putative	13.55	8.42	9	9	9	1033	119.053	8.83643
294	TGME49_215260-t26_1-p1	carbamoylphosphate synthetase	19.09	8.3	11	11	11	1699	186.919	6.43018
295	TGME49_299810-t26_1-p1	cysteine-tRNA synthetase (CysRS)	10.6585	8.13	6	6	6	898	101.307	8.42627
296	TGME49_237010-t26_1-p1	hypothetical protein	9.84	7.91	4	4	4	645	71.9276	8.32373
297	TGME49_290160-t26_1-p1	sortilin, putative	6.34	7.84	7	7	7	1033	113.443	6.7417
298	TGME49_286590-t26_1-p1	microtubule associated protein SPM2	5.09	7.84	3	3	3	357	39.5883	9.99365
299	TGME49_222860-t26_1-p1	eukaryotic translation initiation factor, putative	7.81	7.81	5	5	5	756	88.336	5.50342
300	TGME49_280600-t26_1-p1	histidyl-tRNA synthetase (HisRS), putative	13.57	7.59	9	9	10	1252	134.79	7.54736
301	TGME49_297810-t26_1-p1	hypothetical protein (TgApiCox30, cytochrome c oxidase component)	0.00	7.52	2	2	2	266	29.5501	6.53662
302	TGME49_308020-t26_1-p1	SAG-related sequence SRS57	6.35435	7.27	3	3	3	385	41.9447	7.53271
303	TGME49_226830-t26_1-p1	DnaK family protein (Hsp110/Hsp70 mitochondria)	10.43	7.25	6	6	6	938	103.129	6.31592
304	TGME49_283540-t26_1-p1	hypothetical protein (MIC20)	6.37	7.18	3	3	3	376	41.9194	8.01611
305	TGME49_226590-t26_1-p1	cytochrome C oxidase subunit IIa, putative	2.72	7.02	2	2	4	299	34.4802	8.22119
306	TGME49_245490-t26_1-p1	microneme protein MIC8	5.04	7.02	4	4	4	684	74.5966	5.42725
307	TGME49_307850-t26_1-p1	6-phosphogluconate dehydrogenase	10.24	6.74	5	5	5	831	93.2602	8.1626
308	TGME49_214940-t26_1-p1	MIC2-associated protein M2AP	4.18	6.67	2	2	2	330	34.5306	4.42432
309	TGME49_224090-t26_1-p1	enoyl-CoA hydratase/isomerase family protein	4.56	6.29	3	3	3	556	59.1898	6.32861
310	TGME49_214760-t26_1-p1	erythronate-4-phosphate dehydrogenase domain-containing protein	3.43	6.28	2	2	2	382	42.1966	7.76709
311	TGME49_251500-t26_1-p1	eukaryotic initiation factor-3, subunit 3, putative	5.69	6	4	4	4	600	65.6719	8.14795
312	TGME49_220890-t26_1-p1	hypothetical protein	5.15	5.95	2	2	2	454	51.1632	9.01221
313	TGME49_207060-t26_1-p1	ribonucleoside-diphosphate reductase small subunit	4.24	5.88	2	2	2	391	44.5565	5.2876
314	TGME49_297070-t26_1-p1	hypothetical protein (co-localizes with rhoptry bulb)	4.95	5.78	3	3	3	519	58.0675	6.32861
315	TGME49_249850-t26_1-p1	GAP40 protein	11.36	5.71	3	3	3	385	43.0533	6.62451
316	TGME49_239490-t26_1-p1	dehydrogenase E1 component family protein (oxoisovalerate)	6.28	5.25	3	3	3	571	63.874	8.45557
317	TGME49_205700-t26_1-p1	cyclophilin precursor	4.22	5.17	2	2	2	348	38.1718	8.51416
318	TGME49_301440-t26_1-p1	calcium-dependent protein kinase CDPK1	4.62	5.15	3	3	3	582	65.38	6.44287
319	TGME49_262920-t26_1-p1	trypsin domain-containing protein	6.21	5.14	4	4	4	972	104.46	6.59521
320	TGME49_219310-t26_1-p1	DnaK (Hsp70) family protein	3.72995	5.01	3	3	3	818	90.0854	5.35107
321	TGME49_212240-t26_1-p1	beta-1 tubulin, putative	9.36	4.9	2	2	2	449	50.02	4.80518
322	TGME49_312200-t26_1-p1	serine/threonine protein phosphatase	4.49	4.74	2	2	2	548	61.4974	5.5542
323	TGME49_300100-t26_1-p1	rhoptry neck protein RON2	11.03	4.53	5	5	6	1479	166.359	9.5835
324	TGME49_278660-t26_1-p1	P-type ATPase4, putative	6.35	4.41	4	4	4	1338	144.555	6.17627
325	TGME49_258870-t26_1-p1	hypothetical protein (Cyst wall protein CST7)	7.35	4.04	3	3	3	916	101.533	8.17725
326	TGME49_228170-t26_1-p1	inner membrane complex protein IMC2A (Gra44)	6.23	3.69	5	5	5	1491	170.709	7.43018
327	TGME49_292080-t26_1-p1	leucyl-tRNA synthetase	5.05	3.57	3	3	3	1259	141.049	6.96143
328	TGME49_214320-t26_1-p1	facilitative glucose transporter GT1	4.51	3.52	2	2	2	568	61.648	6.93213
329	TGME49_205250-t26_1-p1	rhoptry protein ROP18	4.83	3.43	2	2	2	554	62.6262	8.74854
330	TGME49_204130-t26_1-p1	perforin-like protein PLP1	4.05	3.36	3	3	3	1161	125.428	6.3667
331	TGME49_290290-t26_1-p1	ubiquitin-activating enzyme E1 family protein	1.73	3.11	3	3	3	1092	119.735	5.79541
332	TGME49_266080-t26_1-p1	hypothetical protein	5.98	3.02	2	2	2	728	81.107	8.71924
333	TGME49_239400-t26_1-p1	hypothetical protein	5.91	2.77	3	3	3	1265	133.806	9.59814
334	TGME49_286580-t26_1-p1	hypothetical protein (IMC17)	4.52	2.41	2	2	2	955	107.177	5.63037
335	TGME49_239752-t26_1-p1	hypothetical protein	0.00	2.32	2	2	2	905	102.078	6.44287
336	TGME49_273560-t26_1-p1	kinesin heavy chain, putative	6.91	1.71	3	3	3	1641	181.3	6.4
