# Supplementary material for: Analysis of the Interactome of the Toxoplasma gondii Tgj1 HSP40 Chaperone
Source: Proteomes. 2023 Mar 1;11(1):9. doi: 10.3390/proteomes11010009 (PMC10056330; doi:10.3390/proteomes11010009)
Supplement: Supplementary file 1 [file proteomes-11-00009-s001.zip › Table S2.xlsx]

## Sheet: Tgj1 IP
Table S1 tab 1
total genes (IP)	geneID	subcellular localization
1	TGME49_261010	19S proteasome
2	TGME49_238180	19S proteasome
3	TGME49_228210	19S proteasome
4	TGME49_263430	19S proteasome
5	TGME49_211420	19S proteasome
6	TGME49_261210	19S proteasome
7	TGME49_321680	19S proteasome/cytosol
1	TGME49_223590	20S proteosome
2	TGME49_254900	20S proteosome
1	TGME49_232710	40S ribosome
2	TGME49_242330	40S ribosome
3	TGME49_248480	40S ribosome
4	TGME49_226970	40S ribosome
5	TGME49_232300	40S ribosome
6	TGME49_239100	40S ribosome
7	TGME49_245460	40S ribosome
8	TGME49_213350	40S ribosome
1	TGME49_309120	60S ribosome
2	TGME49_227360	60S ribosome
3	TGME49_261570	60S ribosome
4	TGME49_262670	60S ribosome
5	TGME49_292130	60S ribosome
6	TGME49_218410	60S ribosome
7	TGME49_300000	60S ribosome
8	TGME49_284560	60S ribosome
9	TGME49_299050	60S ribosome
10	TGME49_238010	60S ribosome
11	TGME49_245680	60S ribosome
12	TGME49_263050	60S ribosome
13	TGME49_244320	60S ribosome
14	TGME49_262690	60S ribosome
15	TGME49_288720	60S ribosome
16	TGME49_204020	60S ribosome
17	TGME49_289530	60S ribosome
18	TGME49_248390	60S ribosome
19	TGME49_254440	60S ribosome
20	TGME49_227600	60S ribosome
21	TGME49_313390	60S ribosome
22	TGME49_228470	60S ribosome
	TGME49_260820	apical 1
	TGME49_273560	apical 1
	TGME49_266080	apical 1
1	TGME49_249270	apicoplast
2	TGME49_275690	apicoplast
3	TGME49_258390	apicoplast
4	TGME49_209950	apicoplast
5	TGME49_269190	apicoplast
6	TGME49_245670	apicoplast
7	TGME49_240600	apicoplast
8	TGME49_239752	apicoplast
9	TGME49_272290	apicoplast
1	TGME49_219850	cytosol
2	TGME49_288380	cytosol
3	TGME49_209030	cytosol
4	TGME49_219540	cytosol
5	TGME49_214350	cytosol
6	TGME49_205470	cytosol
7	TGME49_273760	cytosol
8	TGME49_270510	cytosol
9	TGME49_205440	cytosol
10	TGME49_312630	cytosol
11	TGME49_273090	cytosol
12	TGME49_259550	cytosol
13	TGME49_266640	cytosol
14	TGME49_299210	cytosol
15	TGME49_289690	cytosol
16	TGME49_221470	cytosol
17	TGME49_249390	cytosol
18	TGME49_297500	cytosol
19	TGME49_256990	cytosol
20	TGME49_311240	cytosol
21	TGME49_288360	cytosol
22	TGME49_320050	cytosol
23	TGME49_250770	cytosol
24	TGME49_313230	cytosol
25	TGME49_300140	cytosol
26	TGME49_215260	cytosol
27	TGME49_235970	cytosol
28	TGME49_268850	cytosol
29	TGME49_280600	cytosol
30	TGME49_216860	cytosol
31	TGME49_209600	cytosol
32	TGME49_211030	cytosol
33	TGME49_251810	cytosol
34	TGME49_217460	cytosol
35	TGME49_231850	cytosol
36	TGME49_225050	cytosol
37	TGME49_266060	cytosol
38	TGME49_219520	cytosol
39	TGME49_299810	cytosol
40	TGME49_310670	cytosol
41	TGME49_318310	cytosol
42	TGME49_269250	cytosol
43	TGME49_307850	cytosol
44	TGME49_205558	cytosol
45	TGME49_236570	cytosol
46	TGME49_312600	cytosol
47	TGME49_290290	cytosol
48	TGME49_219310	cytosol
49	TGME49_301440	cytosol
50	TGME49_205700	cytosol
51	TGME49_293690	cytosol
52	TGME49_312200	cytosol
53	TGME49_300260	cytosol
54	TGME49_236040	cytosol
55	TGME49_251690	cytosol
56	TGME49_263090	cytosol
57	TGME49_279380	cytosol
58	TGME49_257090	cytosol
59	TGME49_237140	cytosol
60	TGME49_306960	cytosol
61	TGME49_248630	cytosol
62	TGME49_260440	cytosol
63	TGME49_272910	cytosol
64	TGME49_256760	cytosol
65	TGME49_267050	cytosol
66	TGME49_267550	cytosol
67	TGME49_214760	cytosol
68	TGME49_292080	cytosol
1	TGME49_288650	dense granules
2	TGME49_227280	dense granules
3	TGME49_215980	dense granules
4	TGME49_227620	dense granules
5	TGME49_239740	dense granules
6	TGME49_249990	dense granules
7	TGME49_279100	dense granules
8	TGME49_228170	dense granules
9	TGME49_246130	dense granules
10	TGME49_203310	dense granules
11	TGME49_222170	dense granules
12	TGME49_254720	dense granules
13	TGME49_258870	dense granules
10	TGME49_262380	endomembrane vesicles/apicoplast
1	TGME49_271888	ER
2	TGME49_313080	ER
3	TGME49_230420	ER
4	TGME49_218540	ER
5	TGME49_238040	ER
6	TGME49_246580	ER
7	TGME49_269980	ER
8	TGME49_216680	ER
9	TGME49_289580	ER
10	TGME49_267430	ER
11	TGME49_293570	ER
12	TGME49_258950	ER
13	TGME49_247350	ER
14	TGME49_280740	ER
15	TGME49_226580	ER
16	TGME49_306030	ER
1	TGME49_244560	ER 2
2	TGME49_311720	ER 2
3	TGME49_229480	ER 2
4	TGME49_226830	ER 2
5	TGME49_211680	ER 2
1	TGME49_259010	Golgi
2	TGME49_240280	Golgi
3	TGME49_238100	Golgi
4	TGME49_258770	Golgi
5	TGME49_310750	Golgi
6	TGME49_278660	Golgi
7	TGME49_290160	Golgi
8	TGME49_289800	Golgi
9	TGME49_312050	Golgi
1	TGME49_235470	IMC
2	TGME49_231640	IMC
3	TGME49_219320	IMC
4	TGME49_223940	IMC
5	TGME49_248700	IMC
6	TGME49_231630	IMC
7	TGME49_249850	IMC
8	TGME49_286580	IMC
9	TGME49_230160	IMC
10	TGME49_242070	IMC
11	TGME49_216000	IMC
12	TGME49_235340	IMC
13	TGME49_316340	IMC
14	TGME49_226030	IMC
15	TGME49_237820	IMC
16	TGME49_239400	IMC
17	TGME49_258470	IMC
18	TGME49_271930	IMC
19	TGME49_295360	IMC
20	TGME49_259630	IMC
1	TGME49_319560	micronemes
2	TGME49_204050	micronemes
3	TGME49_208030	micronemes
4	TGME49_201780	micronemes
5	TGME49_245490	micronemes
6	TGME49_204130	micronemes
7	TGME49_283540	micronemes
8	TGME49_291890	micronemes
9	TGME49_261780	micronemes
10	TGME49_250710	micronemes
11	TGME49_218520	micronemes
12	TGME49_214940	micronemes
1	TGME49_261950	mitochondrion - membranes
2	TGME49_278990	mitochondrion - membranes
3	TGME49_202680	mitochondrion - membranes
4	TGME49_263300	mitochondrion - membranes
5	TGME49_204400	mitochondrion - membranes
6	TGME49_218280	mitochondrion - membranes
7	TGME49_201800	mitochondrion - membranes
8	TGME49_297810	mitochondrion - membranes
9	TGME49_236210	mitochondrion - membranes
10	TGME49_274060	mitochondrion - membranes
11	TGME49_215280	mitochondrion - membranes
12	TGME49_231410	mitochondrion - membranes
13	TGME49_306670	mitochondrion - membranes
14	TGME49_320220	mitochondrion - membranes
15	TGME49_284540	mitochondrion - membranes
16	TGME49_222210	mitochondrion - membranes
17	TGME49_205570	mitochondrion - membranes
18	TGME49_288830	mitochondrion - membranes
19	TGME49_290030	mitochondrion - membranes
20	TGME49_285510	mitochondrion - membranes
21	TGME49_226590	mitochondrion - membranes
1	TGME49_248320	mitochondrion - soluble
2	TGME49_299070	mitochondrion - soluble
3	TGME49_309752	mitochondrion - soluble
4	TGME49_230410	mitochondrion - soluble
5	TGME49_268890	mitochondrion - soluble
6	TGME49_313140	mitochondrion - soluble
7	TGME49_314400	mitochondrion - soluble
8	TGME49_239490	mitochondrion - soluble
9	TGME49_220100	mitochondrion - soluble
10	TGME49_219550	mitochondrion - soluble
11	TGME49_237010	mitochondrion - soluble
12	TGME49_224090	mitochondrion - soluble
13	TGME49_301120	mitochondrion - soluble
14	TGME49_288500	mitochondrion soluble
	TGME49_232940	ND
	TGME49_219820	ND
	TGME49_212240	ND
	TGME49_293180	nucleolus
	TGME49_311430	nucleolus
1	TGME49_247510	nucleus - chromatin
2	TGME49_276140	nucleus - chromatin
3	TGME49_232440	nucleus - chromatin
4	TGME49_215060	nucleus - chromatin
5	TGME49_248340	nucleus - chromatin
6	TGME49_207060	nucleus - chromatin
7	TGME49_300200	nucleus - chromatin
8	TGME49_278830	nucleus - chromatin
9	TGME49_318510	nucleus - chromatin
10	TGME49_258070	nucleus - chromatin
11	TGME49_315690	nucleus - chromatin
12	TGME49_240640	nucleus - chromatin
13	TGME49_265330	nucleus - chromatin
14	TGME49_205380	nucleus - chromatin
15	TGME49_244310	nucleus - chromatin
1	TGME49_294800	nucleus - non-chromatin
2	TGME49_226250	nucleus - non-chromatin
3	TGME49_238050	nucleus - non-chromatin
4	TGME49_317720	nucleus - non-chromatin
5	TGME49_279390	nucleus - non-chromatin
6	TGME49_294620	nucleus - non-chromatin
7	TGME49_289830	nucleus - non-chromatin
8	TGME49_273460	nucleus - non-chromatin
9	TGME49_294670	nucleus - non-chromatin
10	TGME49_217890	nucleus - non-chromatin
11	TGME49_245470	nucleus - non-chromatin
12	TGME49_228190	nucleus - non-chromatin
13	TGME49_229360	nucleus - non-chromatin
14	TGME49_256770	nucleus - non-chromatin
15	TGME49_216670	nucleus - non-chromatin
16	TGME49_221380	nucleus - non-chromatin
17	TGME49_251880	nucleus - non-chromatin
18	TGME49_218820	nucleus - non-chromatin
19	TGME49_209160	nucleus - non-chromatin
20	TGME49_262620	nucleus - non-chromatin
21	TGME49_313010	nucleus - non-chromatin
22	TGME49_239820	nucleus - non-chromatin
23	TGME49_224850	nucleus - non-chromatin
24	TGME49_305850	nucleus - non-chromatin
25	TGME49_217820	nucleus - non-chromatin
26	TGME49_229140	nucleus - non-chromatin
27	TGME49_321500	nucleus - non-chromatin
28	TGME49_290200	nucleus - non-chromatin
29	TGME49_236540	nucleus - non-chromatin
30	TGME49_222860	nucleus - non-chromatin
31	TGME49_263320	nucleus - non-chromatin
32	TGME49_290660	nucleus - non-chromatin
33	TGME49_251500	nucleus - non-chromatin
34	TGME49_201680	nucleus - non-chromatin
35	TGME49_265310	nucleus - non-chromatin/cytosol
36	TGME49_310700	nucleus non-chromatin
	TGME49_309820	nucleus/40S ribosome
	TGME49_290950	nucleus/cytosol
1	TGME49_208590	PM - peripheral
2	TGME49_266760	PM - peripheral
3	TGME49_266970	PM - peripheral
4	TGME49_220890	PM - peripheral
5	TGME49_206590	PM - peripheral
6	TGME49_297470	PM - peripheral
7	TGME49_219800	PM - peripheral
8	TGME49_232280	PM - peripheral
9	TGME49_233450	PM - peripheral
10	TGME49_213280	PM - peripheral
11	TGME49_216650	PM - peripheral
12	TGME49_239890	PM - peripheral
13	TGME49_271050	PM - peripheral
14	TGME49_276930	PM - peripheral
15	TGME49_214320	PM - peripheral
16	TGME49_308020	PM - peripheral 1
17	TGME49_263180	PM - peripheral 1
18	TGME49_308840	PM - peripheral 1
1	TGME49_256970	PM - peripheral 2
2	TGME49_310030	PM - peripheral 2
3	TGME49_315620	PM - peripheral 2
4	TGME49_310080	PM - peripheral 2
5	TGME49_310870	PM - peripheral 2
1	TGME49_223920	rhoptries
2	TGME49_269885	rhoptries
3	TGME49_308090	rhoptries
4	TGME49_282055	rhoptries
5	TGME49_252360	rhoptries
6	TGME49_215785	rhoptries
7	TGME49_291960	rhoptries
8	TGME49_258580	rhoptries
9	TGME49_211260	rhoptries
10	TGME49_205250	rhoptries
11	TGME49_227810	rhoptries
12	TGME49_311470	rhoptries 1
13	TGME49_295110	rhoptries 1
14	TGME49_295125	rhoptries 1
15	TGME49_300100	rhoptries 1
16	TGME49_262920	rhoptries 1
1	TGME49_254880	rhoptries 2
2	TGME49_312150	rhoptries 2
3	TGME49_297070	rhoptries 2
1	TGME49_316400	tubulin cytoskeleton
2	TGME49_266960	tubulin cytoskeleton
3	TGME49_221620	tubulin cytoskeleton
4	TGME49_232410	tubulin cytoskeleton
5	TGME49_286590	tubulin cytoskeleton
6	TGME49_286600	tubulin cytoskeleton

## Sheet: %Tgj1
Table S2 tab 2
LOPIT	Only geneIDs number assigned to the subcellular localization with probabilities between 0.95-1.00 were taken into account
Probability	1	0.99	0.98	0.97	0.96	0.95	sum geneIDs	total genes (IP)	total genes	%
19 S proteosome	62	6	5	6	4	2	85	7	85	8.23529
20 S Proteosome	15	0	0	0	0	0	15	2	15	13.3333
apicoplast	138	2	2	0	1	0	143	10	143	6.99301
cytosol	302	30	4	8	3	3	350	68	350	19.4286
dense granules	141	4	1	0	0	0	146	13	146	8.90411
ER	226	3	3	0	0	1	233	16	233	6.86695
ER 2	15	1	1	0	0	0	17	5	17	29.4118
Golgi	58	3	3	1	3	0	68	9	68	13.2353
IMC	57	1	4	0	1	0	63	20	63	31.746
micronemes	57	0	0	0	0	0	57	12	57	21.0526
mitochondrion membranes	167	3	0	0	1	2	173	21	173	12.1387
mitochondrion soluble	226	3	3	1	3	0	236	14	236	5.9322
nucleolus	215	24	13	9	3	3	267	2	267	0.749064
nucleus chromatin	317	39	28	14	10	5	413	15	413	3.63196
nucleus non-chromatin	264	25	8	9	3	3	312	36	312	11.5385
PM peripheral 1	47	0	1	0	1	0	49	18	49	36.7347
PM peripheral 2	92	21	2	7	7	2	131	5	131	3.81679
rhoptries 1	70	1	0	0	0	0	71	16	71	22.5352
rhoptries 2	51	0	1	0	0	0	52	3	52	5.76923
ribosome 40 S	21	1	2	0	0	1	25	9	25	36
ribosome 60 S	39	0	0	0	0	1	40	22	40	55
tubulin cytoskeleton	9	1	0	0	0	0	10	6	10	60
								329	2956	11.1299
