# Supplementary material for: Analysis of the Interactome of the Toxoplasma gondii Tgj1 HSP40 Chaperone
Source: Proteomes. 2023 Mar 1;11(1):9. doi: 10.3390/proteomes11010009 (PMC10056330; doi:10.3390/proteomes11010009)
Supplement: Supplementary file 1 [file proteomes-11-00009-s001.zip › Table S3.xlsx]

## Sheet: biological process
Table S3 tab1
Tgj1
ID	Name	Bgd count	Result count	Result gene list	Pct of bgd	Fold enrichment	Odds ratio	P-value	Benjamini	Bonferroni
GO:0043603	cellular amide metabolic process	227	54	TGME49_204020,TGME49_213350,TGME49_217460,TGME49_218410,TGME49_219540,TGME49_219850,TGME49_222860,TGME49_226970,TGME49_227360,TGME49_227600,TGME49_228470,TGME49_232300,TGME49_232710,TGME49_238010,TGME49_239100,TGME49_242330,TGME49_245460,TGME49_245670,TGME49_245680,TGME49_248390,TGME49_248480,TGME49_251690,TGME49_251810,TGME49_251880,TGME49_254440,TGME49_256990,TGME49_259550,TGME49_262380,TGME49_…	23.8	3.17	4.54	1.38295950926e-15	4.89787255127e-13	5.9882146751e-13
GO:0043604	amide biosynthetic process	222	53	TGME49_204020,TGME49_213350,TGME49_217460,TGME49_218410,TGME49_219540,TGME49_219850,TGME49_222860,TGME49_226970,TGME49_227360,TGME49_227600,TGME49_228470,TGME49_232300,TGME49_232710,TGME49_238010,TGME49_239100,TGME49_242330,TGME49_245460,TGME49_245670,TGME49_245680,TGME49_248390,TGME49_248480,TGME49_251690,TGME49_251810,TGME49_251880,TGME49_254440,TGME49_256990,TGME49_259550,TGME49_262380,TGME49_…	23.9	3.18	4.54	2.26229679043e-15	4.89787255127e-13	9.79574510254e-13
GO:0006518	peptide metabolic process	214	51	TGME49_204020,TGME49_213350,TGME49_217460,TGME49_218410,TGME49_219540,TGME49_219850,TGME49_222860,TGME49_226970,TGME49_227360,TGME49_227600,TGME49_228470,TGME49_232300,TGME49_232710,TGME49_238010,TGME49_239100,TGME49_242330,TGME49_245460,TGME49_245680,TGME49_248390,TGME49_248480,TGME49_251690,TGME49_251810,TGME49_251880,TGME49_254440,TGME49_256990,TGME49_262380,TGME49_262670,TGME49_262690,TGME49_…	23.8	3.18	4.5	9.08691947505e-15	1.05295671042e-12	3.9346361327e-12
GO:0006412	translation	207	50	TGME49_204020,TGME49_213350,TGME49_217460,TGME49_218410,TGME49_219540,TGME49_219850,TGME49_222860,TGME49_226970,TGME49_227360,TGME49_227600,TGME49_228470,TGME49_232300,TGME49_232710,TGME49_238010,TGME49_239100,TGME49_242330,TGME49_245460,TGME49_245680,TGME49_248390,TGME49_248480,TGME49_251690,TGME49_251810,TGME49_251880,TGME49_254440,TGME49_256990,TGME49_262380,TGME49_262670,TGME49_262690,TGME49_…	24.2	3.22	4.57	9.7270827752e-15	1.05295671042e-12	4.21182684166e-12
GO:0043043	peptide biosynthetic process	209	50	TGME49_204020,TGME49_213350,TGME49_217460,TGME49_218410,TGME49_219540,TGME49_219850,TGME49_222860,TGME49_226970,TGME49_227360,TGME49_227600,TGME49_228470,TGME49_232300,TGME49_232710,TGME49_238010,TGME49_239100,TGME49_242330,TGME49_245460,TGME49_245680,TGME49_248390,TGME49_248480,TGME49_251690,TGME49_251810,TGME49_251880,TGME49_254440,TGME49_256990,TGME49_262380,TGME49_262670,TGME49_262690,TGME49_…	23.9	3.19	4.51	1.47625160974e-14	1.24104483462e-12	6.39216947015e-12
GO:1901566	organonitrogen compound biosynthetic process	328	65	TGME49_204020,TGME49_204400,TGME49_209160,TGME49_213350,TGME49_215260,TGME49_217460,TGME49_218410,TGME49_219540,TGME49_219850,TGME49_222860,TGME49_226970,TGME49_227360,TGME49_227600,TGME49_228470,TGME49_232300,TGME49_232710,TGME49_236040,TGME49_237140,TGME49_238010,TGME49_239100,TGME49_239820,TGME49_242330,TGME49_245460,TGME49_245670,TGME49_245680,TGME49_248390,TGME49_248480,TGME49_251690,TGME49_…	19.8	2.64	3.67	1.71969261148e-14	1.24104483462e-12	7.44626900771e-12
GO:0044271	cellular nitrogen compound biosynthetic process	354	64	TGME49_204020,TGME49_204400,TGME49_213350,TGME49_215260,TGME49_217460,TGME49_218410,TGME49_219540,TGME49_219850,TGME49_220100,TGME49_222860,TGME49_226970,TGME49_227360,TGME49_227600,TGME49_228470,TGME49_232300,TGME49_232710,TGME49_236040,TGME49_237140,TGME49_238010,TGME49_239100,TGME49_242330,TGME49_245460,TGME49_245670,TGME49_245680,TGME49_248390,TGME49_248480,TGME49_251690,TGME49_251810,TGME49_…	18.1	2.41	3.24	2.63641517005e-12	1.63081109805e-10	1.14156776863e-09
GO:0044281	small molecule metabolic process	210	46	TGME49_204400,TGME49_207060,TGME49_215260,TGME49_215280,TGME49_217460,TGME49_219540,TGME49_219550,TGME49_219800,TGME49_219850,TGME49_220100,TGME49_225050,TGME49_229360,TGME49_236040,TGME49_237140,TGME49_239820,TGME49_245670,TGME49_249390,TGME49_251690,TGME49_251880,TGME49_256760,TGME49_256970,TGME49_256990,TGME49_259550,TGME49_261950,TGME49_263430,TGME49_266640,TGME49_266760,TGME49_268850,TGME49_…	21.9	2.92	3.95	6.02052872664e-12	3.25861117329e-10	2.60688893863e-09
GO:1901564	organonitrogen compound metabolic process	795	107	TGME49_202680,TGME49_204020,TGME49_204050,TGME49_204400,TGME49_205250,TGME49_205440,TGME49_205700,TGME49_206590,TGME49_208030,TGME49_209160,TGME49_211260,TGME49_213350,TGME49_215260,TGME49_215785,TGME49_217460,TGME49_218410,TGME49_219520,TGME49_219540,TGME49_219800,TGME49_219850,TGME49_220100,TGME49_222860,TGME49_223590,TGME49_226030,TGME49_226970,TGME49_227360,TGME49_227600,TGME49_227810,TGME49_…	13.5	1.79	2.49	1.17957733762e-11	5.67507763542e-10	5.10756987188e-09
GO:0019752	carboxylic acid metabolic process	129	32	TGME49_215260,TGME49_215280,TGME49_217460,TGME49_219540,TGME49_219550,TGME49_219850,TGME49_236040,TGME49_239820,TGME49_245670,TGME49_249390,TGME49_251690,TGME49_251880,TGME49_256760,TGME49_256990,TGME49_259550,TGME49_263430,TGME49_266640,TGME49_266760,TGME49_268850,TGME49_270510,TGME49_280600,TGME49_288360,TGME49_288500,TGME49_292080,TGME49_293180,TGME49_299070,TGME49_299210,TGME49_299810,TGME49_…	24.8	3.31	4.47	4.95876527536e-10	2.14714536423e-08	2.14714536423e-07
GO:0006082	organic acid metabolic process	130	32	TGME49_215260,TGME49_215280,TGME49_217460,TGME49_219540,TGME49_219550,TGME49_219850,TGME49_236040,TGME49_239820,TGME49_245670,TGME49_249390,TGME49_251690,TGME49_251880,TGME49_256760,TGME49_256990,TGME49_259550,TGME49_263430,TGME49_266640,TGME49_266760,TGME49_268850,TGME49_270510,TGME49_280600,TGME49_288360,TGME49_288500,TGME49_292080,TGME49_293180,TGME49_299070,TGME49_299210,TGME49_299810,TGME49_…	24.6	3.28	4.42	6.14316230565e-10	2.21665773196e-08	2.65998927835e-07
GO:0043436	oxoacid metabolic process	130	32	TGME49_215260,TGME49_215280,TGME49_217460,TGME49_219540,TGME49_219550,TGME49_219850,TGME49_236040,TGME49_239820,TGME49_245670,TGME49_249390,TGME49_251690,TGME49_251880,TGME49_256760,TGME49_256990,TGME49_259550,TGME49_263430,TGME49_266640,TGME49_266760,TGME49_268850,TGME49_270510,TGME49_280600,TGME49_288360,TGME49_288500,TGME49_292080,TGME49_293180,TGME49_299070,TGME49_299210,TGME49_299810,TGME49_…	24.6	3.28	4.42	6.14316230565e-10	2.21665773196e-08	2.65998927835e-07
GO:0044267	cellular protein metabolic process	534	75	TGME49_204020,TGME49_205250,TGME49_205440,TGME49_205700,TGME49_206590,TGME49_209160,TGME49_211260,TGME49_213350,TGME49_215785,TGME49_217460,TGME49_218410,TGME49_219520,TGME49_219540,TGME49_219850,TGME49_222860,TGME49_223590,TGME49_226030,TGME49_226970,TGME49_227360,TGME49_227600,TGME49_227810,TGME49_228470,TGME49_232300,TGME49_232710,TGME49_238010,TGME49_239100,TGME49_240600,TGME49_240640,TGME49_…	14.0	1.87	2.39	8.36208873814e-09	2.78521878739e-07	3.62078442361e-06
GO:0019538	protein metabolic process	653	85	TGME49_202680,TGME49_204020,TGME49_204050,TGME49_205250,TGME49_205440,TGME49_205700,TGME49_206590,TGME49_208030,TGME49_209160,TGME49_211260,TGME49_213350,TGME49_215785,TGME49_217460,TGME49_218410,TGME49_219520,TGME49_219540,TGME49_219850,TGME49_222860,TGME49_223590,TGME49_226030,TGME49_226970,TGME49_227360,TGME49_227600,TGME49_227810,TGME49_228210,TGME49_228470,TGME49_232300,TGME49_232710,TGME49_…	13.0	1.74	2.22	2.59414136192e-08	8.0233086408e-07	1.12326320971e-05
GO:0044249	cellular biosynthetic process	476	67	TGME49_204020,TGME49_204400,TGME49_209160,TGME49_213350,TGME49_215260,TGME49_217460,TGME49_218410,TGME49_219540,TGME49_219850,TGME49_220100,TGME49_222860,TGME49_226970,TGME49_227360,TGME49_227600,TGME49_228470,TGME49_232300,TGME49_232710,TGME49_236040,TGME49_237140,TGME49_238010,TGME49_239100,TGME49_239820,TGME49_242330,TGME49_245460,TGME49_245670,TGME49_245680,TGME49_248390,TGME49_248480,TGME49_…	14.1	1.88	2.34	6.36381501376e-08	1.83702126731e-06	2.75553190096e-05
GO:1901576	organic substance biosynthetic process	483	67	TGME49_204020,TGME49_204400,TGME49_209160,TGME49_213350,TGME49_215260,TGME49_217460,TGME49_218410,TGME49_219540,TGME49_219850,TGME49_220100,TGME49_222860,TGME49_226970,TGME49_227360,TGME49_227600,TGME49_228470,TGME49_232300,TGME49_232710,TGME49_236040,TGME49_237140,TGME49_238010,TGME49_239100,TGME49_239820,TGME49_242330,TGME49_245460,TGME49_245670,TGME49_245680,TGME49_248390,TGME49_248480,TGME49_…	13.9	1.85	2.3	1.15098415894e-07	3.11485088014e-06	4.98376140822e-05
GO:0034645	cellular macromolecule biosynthetic process	337	52	TGME49_204020,TGME49_209160,TGME49_213350,TGME49_217460,TGME49_218410,TGME49_219540,TGME49_219850,TGME49_222860,TGME49_226970,TGME49_227360,TGME49_227600,TGME49_228470,TGME49_232300,TGME49_232710,TGME49_238010,TGME49_239100,TGME49_242330,TGME49_245460,TGME49_245680,TGME49_248390,TGME49_248480,TGME49_251690,TGME49_251810,TGME49_251880,TGME49_254440,TGME49_256990,TGME49_262380,TGME49_262670,TGME49_…	15.4	2.06	2.54	1.40556231793e-07	3.5800499039e-06	6.08608483664e-05
GO:0009059	macromolecule biosynthetic process	340	52	TGME49_204020,TGME49_209160,TGME49_213350,TGME49_217460,TGME49_218410,TGME49_219540,TGME49_219850,TGME49_222860,TGME49_226970,TGME49_227360,TGME49_227600,TGME49_228470,TGME49_232300,TGME49_232710,TGME49_238010,TGME49_239100,TGME49_242330,TGME49_245460,TGME49_245680,TGME49_248390,TGME49_248480,TGME49_251690,TGME49_251810,TGME49_251880,TGME49_254440,TGME49_256990,TGME49_262380,TGME49_262670,TGME49_…	15.3	2.04	2.51	1.89371422402e-07	4.55543477223e-06	8.19978259002e-05
GO:0009058	biosynthetic process	506	68	TGME49_204020,TGME49_204400,TGME49_209160,TGME49_213350,TGME49_215260,TGME49_217460,TGME49_218410,TGME49_219540,TGME49_219850,TGME49_220100,TGME49_222860,TGME49_226970,TGME49_227360,TGME49_227600,TGME49_228470,TGME49_232300,TGME49_232710,TGME49_236040,TGME49_237140,TGME49_238010,TGME49_239100,TGME49_239820,TGME49_242330,TGME49_245460,TGME49_245670,TGME49_245680,TGME49_248390,TGME49_248480,TGME49_…	13.4	1.79	2.21	3.21084083946e-07	7.31733728151e-06	0.000139029408349
GO:0019693	ribose phosphate metabolic process	45	15	TGME49_204400,TGME49_219800,TGME49_229360,TGME49_236040,TGME49_239820,TGME49_245670,TGME49_256760,TGME49_256970,TGME49_261950,TGME49_263430,TGME49_266640,TGME49_268850,TGME49_284540,TGME49_299070,TGME49_307850,	33.3	4.44	6.46	4.07396197561e-07	8.82012767719e-06	0.000176402553544
GO:0006418	tRNA aminoacylation for protein translation	35	13	TGME49_217460,TGME49_219540,TGME49_219850,TGME49_251690,TGME49_251880,TGME49_256990,TGME49_270510,TGME49_280600,TGME49_288360,TGME49_292080,TGME49_299810,TGME49_300260,TGME49_306960,	37.1	4.95	7.59	5.93727222186e-07	1.2242089867e-05	0.000257083887206
GO:0009987	cellular process	1371	141	TGME49_201800,TGME49_204020,TGME49_204400,TGME49_205250,TGME49_205440,TGME49_205700,TGME49_206590,TGME49_207060,TGME49_209160,TGME49_209950,TGME49_211260,TGME49_211680,TGME49_212240,TGME49_213350,TGME49_215060,TGME49_215260,TGME49_215280,TGME49_215785,TGME49_217460,TGME49_217890,TGME49_218410,TGME49_219520,TGME49_219540,TGME49_219550,TGME49_219800,TGME49_219850,TGME49_220100,TGME49_221620,TGME49_…	10.3	1.37	1.84	8.4371602332e-07	1.56529410083e-05	0.000365329038098
GO:0043039	tRNA aminoacylation	36	13	TGME49_217460,TGME49_219540,TGME49_219850,TGME49_251690,TGME49_251880,TGME49_256990,TGME49_270510,TGME49_280600,TGME49_288360,TGME49_292080,TGME49_299810,TGME49_300260,TGME49_306960,	36.1	4.81	7.26	8.67599501617e-07	1.56529410083e-05	0.0003756705842
GO:0043038	amino acid activation	36	13	TGME49_217460,TGME49_219540,TGME49_219850,TGME49_251690,TGME49_251880,TGME49_256990,TGME49_270510,TGME49_280600,TGME49_288360,TGME49_292080,TGME49_299810,TGME49_300260,TGME49_306960,	36.1	4.81	7.26	8.67599501617e-07	1.56529410083e-05	0.0003756705842
GO:0006753	nucleoside phosphate metabolic process	70	18	TGME49_204400,TGME49_207060,TGME49_219800,TGME49_220100,TGME49_229360,TGME49_236040,TGME49_239820,TGME49_245670,TGME49_256760,TGME49_256970,TGME49_261950,TGME49_263430,TGME49_266640,TGME49_268850,TGME49_284540,TGME49_299070,TGME49_299210,TGME49_307850,	25.7	3.43	4.49	2.13502359764e-06	3.69786087111e-05	0.000924465217779
GO:0009117	nucleotide metabolic process	66	17	TGME49_204400,TGME49_219800,TGME49_220100,TGME49_229360,TGME49_236040,TGME49_239820,TGME49_245670,TGME49_256760,TGME49_256970,TGME49_261950,TGME49_263430,TGME49_266640,TGME49_268850,TGME49_284540,TGME49_299070,TGME49_299210,TGME49_307850,	25.8	3.43	4.49	4.03081682646e-06	6.57628511694e-05	0.00174534368586
GO:0072350	tricarboxylic acid metabolic process	8	6	TGME49_215280,TGME49_219550,TGME49_266760,TGME49_288500,TGME49_309752,TGME49_313140,	75.0	10.0	37.79	4.16549190786e-06	6.57628511694e-05	0.0018036579961
GO:0017144	drug metabolic process	53	15	TGME49_204400,TGME49_215280,TGME49_219550,TGME49_219800,TGME49_236040,TGME49_237140,TGME49_256760,TGME49_256970,TGME49_261950,TGME49_266640,TGME49_268850,TGME49_284540,TGME49_288500,TGME49_299070,TGME49_309752,	28.3	3.77	5.09	4.25256312412e-06	6.57628511694e-05	0.00184135983274
GO:0034641	cellular nitrogen compound metabolic process	644	77	TGME49_204020,TGME49_204400,TGME49_207060,TGME49_213350,TGME49_215260,TGME49_217460,TGME49_218410,TGME49_219540,TGME49_219800,TGME49_219850,TGME49_220100,TGME49_222860,TGME49_226970,TGME49_227360,TGME49_227600,TGME49_228210,TGME49_228470,TGME49_229360,TGME49_232300,TGME49_232710,TGME49_236040,TGME49_237140,TGME49_238010,TGME49_239100,TGME49_239820,TGME49_240280,TGME49_242330,TGME49_245460,TGME49_…	12.0	1.59	1.93	5.5569274879e-06	8.297067594e-05	0.00240614960226
GO:0055086	nucleobase-containing small molecule metabolic process	82	19	TGME49_204400,TGME49_207060,TGME49_215260,TGME49_219800,TGME49_220100,TGME49_229360,TGME49_236040,TGME49_239820,TGME49_245670,TGME49_256760,TGME49_256970,TGME49_261950,TGME49_263430,TGME49_266640,TGME49_268850,TGME49_284540,TGME49_299070,TGME49_299210,TGME49_307850,	23.2	3.09	3.92	5.97770683184e-06	8.41603666963e-05	0.00258834705819
GO:0010467	gene expression	379	52	TGME49_204020,TGME49_213350,TGME49_217460,TGME49_218410,TGME49_219540,TGME49_219850,TGME49_222860,TGME49_226970,TGME49_227360,TGME49_227600,TGME49_228470,TGME49_232300,TGME49_232710,TGME49_238010,TGME49_239100,TGME49_242330,TGME49_245460,TGME49_245680,TGME49_248390,TGME49_248480,TGME49_251690,TGME49_251810,TGME49_251880,TGME49_254440,TGME49_256990,TGME49_262380,TGME49_262670,TGME49_262690,TGME49_…	13.7	1.83	2.18	6.02533803138e-06	8.41603666963e-05	0.00260897136759
GO:0008152	metabolic process	1483	146	TGME49_202680,TGME49_204020,TGME49_204050,TGME49_204400,TGME49_205250,TGME49_205380,TGME49_205440,TGME49_205700,TGME49_206590,TGME49_207060,TGME49_208030,TGME49_209160,TGME49_211260,TGME49_211680,TGME49_213350,TGME49_214760,TGME49_215260,TGME49_215280,TGME49_215785,TGME49_217460,TGME49_217890,TGME49_218410,TGME49_219520,TGME49_219540,TGME49_219550,TGME49_219800,TGME49_219850,TGME49_220100,TGME49_…	9.8	1.31	1.73	7.923523576e-06	0.000107215178388	0.00343088570841
GO:0006520	cellular amino acid metabolic process	77	18	TGME49_215260,TGME49_217460,TGME49_219540,TGME49_219850,TGME49_239820,TGME49_249390,TGME49_251690,TGME49_251880,TGME49_256990,TGME49_270510,TGME49_280600,TGME49_288360,TGME49_292080,TGME49_293180,TGME49_299210,TGME49_299810,TGME49_300260,TGME49_306960,	23.4	3.12	3.95	9.27418595883e-06	0.000121688561217	0.00401572252017
GO:0071704	organic substance metabolic process	1252	126	TGME49_202680,TGME49_204020,TGME49_204050,TGME49_204400,TGME49_205250,TGME49_205380,TGME49_205440,TGME49_205700,TGME49_206590,TGME49_207060,TGME49_208030,TGME49_209160,TGME49_211260,TGME49_213350,TGME49_215260,TGME49_215280,TGME49_215785,TGME49_217460,TGME49_218410,TGME49_219520,TGME49_219540,TGME49_219550,TGME49_219800,TGME49_219850,TGME49_220100,TGME49_222860,TGME49_223590,TGME49_226030,TGME49_…	10.1	1.34	1.69	2.18621185818e-05	0.000278420510174	0.00946629734591
GO:0044238	primary metabolic process	1203	122	TGME49_202680,TGME49_204020,TGME49_204050,TGME49_204400,TGME49_205250,TGME49_205380,TGME49_205440,TGME49_205700,TGME49_206590,TGME49_207060,TGME49_208030,TGME49_209160,TGME49_211260,TGME49_213350,TGME49_215260,TGME49_215280,TGME49_215785,TGME49_217460,TGME49_218410,TGME49_219520,TGME49_219540,TGME49_219550,TGME49_219800,TGME49_219850,TGME49_220100,TGME49_222860,TGME49_223590,TGME49_226030,TGME49_…	10.1	1.35	1.7	2.27393383739e-05	0.000281318100454	0.00984613351588
GO:0072524	pyridine-containing compound metabolic process	25	9	TGME49_229360,TGME49_236040,TGME49_237140,TGME49_239820,TGME49_256760,TGME49_263430,TGME49_268850,TGME49_299070,TGME49_307850,	36.0	4.8	7.13	4.62522285647e-05	0.000499083007668	0.0200272149685
GO:0090662	ATP hydrolysis coupled transmembrane transport	15	7	TGME49_204400,TGME49_208590,TGME49_219800,TGME49_256970,TGME49_259010,TGME49_261950,TGME49_315620,	46.7	6.22	11.04	4.72572824813e-05	0.000499083007668	0.0204624033144
GO:0015988	energy coupled proton transmembrane transport, against electrochemical gradient	15	7	TGME49_204400,TGME49_208590,TGME49_219800,TGME49_256970,TGME49_259010,TGME49_261950,TGME49_315620,	46.7	6.22	11.04	4.72572824813e-05	0.000499083007668	0.0204624033144
GO:0015991	ATP hydrolysis coupled proton transport	15	7	TGME49_204400,TGME49_208590,TGME49_219800,TGME49_256970,TGME49_259010,TGME49_261950,TGME49_315620,	46.7	6.22	11.04	4.72572824813e-05	0.000499083007668	0.0204624033144
GO:0099131	ATP hydrolysis coupled ion transmembrane transport	15	7	TGME49_204400,TGME49_208590,TGME49_219800,TGME49_256970,TGME49_259010,TGME49_261950,TGME49_315620,	46.7	6.22	11.04	4.72572824813e-05	0.000499083007668	0.0204624033144
GO:0099132	ATP hydrolysis coupled cation transmembrane transport	15	7	TGME49_204400,TGME49_208590,TGME49_219800,TGME49_256970,TGME49_259010,TGME49_261950,TGME49_315620,	46.7	6.22	11.04	4.72572824813e-05	0.000499083007668	0.0204624033144
GO:0009150	purine ribonucleotide metabolic process	37	11	TGME49_204400,TGME49_219800,TGME49_236040,TGME49_245670,TGME49_256760,TGME49_256970,TGME49_261950,TGME49_266640,TGME49_268850,TGME49_284540,TGME49_299070,	29.7	3.96	5.39	5.0931237003e-05	0.00052507680053	0.0220532256223
GO:0046034	ATP metabolic process	26	9	TGME49_204400,TGME49_219800,TGME49_236040,TGME49_256760,TGME49_256970,TGME49_261950,TGME49_268850,TGME49_284540,TGME49_299070,	34.6	4.61	6.71	6.61455349147e-05	0.000659068671246	0.0286410166181
GO:0009259	ribonucleotide metabolic process	38	11	TGME49_204400,TGME49_219800,TGME49_236040,TGME49_245670,TGME49_256760,TGME49_256970,TGME49_261950,TGME49_266640,TGME49_268850,TGME49_284540,TGME49_299070,	28.9	3.86	5.19	6.69723361082e-05	0.000659068671246	0.0289990215348
GO:0008150	biological process	2077	186	TGME49_201800,TGME49_202680,TGME49_204020,TGME49_204050,TGME49_204400,TGME49_205250,TGME49_205380,TGME49_205440,TGME49_205700,TGME49_206590,TGME49_207060,TGME49_208030,TGME49_208590,TGME49_209160,TGME49_209950,TGME49_211260,TGME49_211680,TGME49_212240,TGME49_213350,TGME49_214320,TGME49_214350,TGME49_214760,TGME49_215060,TGME49_215260,TGME49_215280,TGME49_215785,TGME49_217460,TGME49_217890,TGME49_…	9.0	1.19	1.64	8.06432871496e-05	0.000775967629684	0.0349185433358
GO:0006163	purine nucleotide metabolic process	40	11	TGME49_204400,TGME49_219800,TGME49_236040,TGME49_245670,TGME49_256760,TGME49_256970,TGME49_261950,TGME49_266640,TGME49_268850,TGME49_284540,TGME49_299070,	27.5	3.67	4.83	0.00011232704632	0.00105733937079	0.0486376110565
GO:0006732	coenzyme metabolic process	47	12	TGME49_229360,TGME49_236040,TGME49_237140,TGME49_239820,TGME49_245670,TGME49_256760,TGME49_259550,TGME49_263430,TGME49_266640,TGME49_268850,TGME49_299070,TGME49_307850,	25.5	3.4	4.37	0.000120664861027	0.00111165712393	0.0522478848249
GO:0044260	cellular macromolecule metabolic process	728	79	TGME49_204020,TGME49_205250,TGME49_205440,TGME49_205700,TGME49_206590,TGME49_209160,TGME49_211260,TGME49_213350,TGME49_215785,TGME49_217460,TGME49_218410,TGME49_219520,TGME49_219540,TGME49_219850,TGME49_222860,TGME49_223590,TGME49_226030,TGME49_226970,TGME49_227360,TGME49_227600,TGME49_227810,TGME49_228210,TGME49_228470,TGME49_232300,TGME49_232710,TGME49_238010,TGME49_239100,TGME49_240280,TGME49_…	10.9	1.45	1.7	0.000156249601046	0.00140950160944	0.0676560772529
GO:0019362	pyridine nucleotide metabolic process	23	8	TGME49_229360,TGME49_236040,TGME49_239820,TGME49_256760,TGME49_263430,TGME49_268850,TGME49_299070,TGME49_307850,	34.8	4.64	6.74	0.000164337055244	0.00142315889841	0.0711579449206
GO:0046496	nicotinamide nucleotide metabolic process	23	8	TGME49_229360,TGME49_236040,TGME49_239820,TGME49_256760,TGME49_263430,TGME49_268850,TGME49_299070,TGME49_307850,	34.8	4.64	6.74	0.000164337055244	0.00142315889841	0.0711579449206
GO:0072521	purine-containing compound metabolic process	42	11	TGME49_204400,TGME49_219800,TGME49_236040,TGME49_245670,TGME49_256760,TGME49_256970,TGME49_261950,TGME49_266640,TGME49_268850,TGME49_284540,TGME49_299070,	26.2	3.49	4.51	0.000181596038872	0.00154178597709	0.0786310848317
GO:0044237	cellular metabolic process	1121	111	TGME49_204020,TGME49_204400,TGME49_205250,TGME49_205440,TGME49_205700,TGME49_206590,TGME49_207060,TGME49_209160,TGME49_211260,TGME49_213350,TGME49_215260,TGME49_215280,TGME49_215785,TGME49_217460,TGME49_218410,TGME49_219520,TGME49_219540,TGME49_219550,TGME49_219800,TGME49_219850,TGME49_220100,TGME49_222860,TGME49_223590,TGME49_225050,TGME49_226030,TGME49_226970,TGME49_227360,TGME49_227600,TGME49_…	9.9	1.32	1.59	0.000223070309887	0.00179113247404	0.0965894441811
GO:0016999	antibiotic metabolic process	9	5	TGME49_215280,TGME49_219550,TGME49_266640,TGME49_288500,TGME49_309752,	55.6	7.41	15.68	0.000224703018868	0.00179113247404	0.0972964071699
GO:0009205	purine ribonucleoside triphosphate metabolic process	30	9	TGME49_204400,TGME49_219800,TGME49_236040,TGME49_256760,TGME49_256970,TGME49_261950,TGME49_268850,TGME49_284540,TGME49_299070,	30.0	4.0	5.43	0.00023164761789	0.00179113247404	0.100303418546
GO:0009199	ribonucleoside triphosphate metabolic process	30	9	TGME49_204400,TGME49_219800,TGME49_236040,TGME49_256760,TGME49_256970,TGME49_261950,TGME49_268850,TGME49_284540,TGME49_299070,	30.0	4.0	5.43	0.00023164761789	0.00179113247404	0.100303418546
GO:0009144	purine nucleoside triphosphate metabolic process	30	9	TGME49_204400,TGME49_219800,TGME49_236040,TGME49_256760,TGME49_256970,TGME49_261950,TGME49_268850,TGME49_284540,TGME49_299070,	30.0	4.0	5.43	0.00023164761789	0.00179113247404	0.100303418546
GO:0006807	nitrogen compound metabolic process	1123	111	TGME49_202680,TGME49_204020,TGME49_204050,TGME49_204400,TGME49_205250,TGME49_205440,TGME49_205700,TGME49_206590,TGME49_207060,TGME49_208030,TGME49_209160,TGME49_211260,TGME49_213350,TGME49_215260,TGME49_215785,TGME49_217460,TGME49_218410,TGME49_219520,TGME49_219540,TGME49_219800,TGME49_219850,TGME49_220100,TGME49_222860,TGME49_223590,TGME49_226030,TGME49_226970,TGME49_227360,TGME49_227600,TGME49_…	9.9	1.32	1.59	0.000241358139046	0.00183347498609	0.104508074207
GO:0009141	nucleoside triphosphate metabolic process	31	9	TGME49_204400,TGME49_219800,TGME49_236040,TGME49_256760,TGME49_256970,TGME49_261950,TGME49_268850,TGME49_284540,TGME49_299070,	29.0	3.87	5.18	0.000305285221156	0.00216702460263	0.132188500761
GO:0009167	purine ribonucleoside monophosphate metabolic process	31	9	TGME49_204400,TGME49_219800,TGME49_236040,TGME49_256760,TGME49_256970,TGME49_261950,TGME49_268850,TGME49_284540,TGME49_299070,	29.0	3.87	5.18	0.000305285221156	0.00216702460263	0.132188500761
GO:0009126	purine nucleoside monophosphate metabolic process	31	9	TGME49_204400,TGME49_219800,TGME49_236040,TGME49_256760,TGME49_256970,TGME49_261950,TGME49_268850,TGME49_284540,TGME49_299070,	29.0	3.87	5.18	0.000305285221156	0.00216702460263	0.132188500761
GO:0009152	purine ribonucleotide biosynthetic process	31	9	TGME49_204400,TGME49_236040,TGME49_245670,TGME49_256760,TGME49_261950,TGME49_266640,TGME49_268850,TGME49_284540,TGME49_299070,	29.0	3.87	5.18	0.000305285221156	0.00216702460263	0.132188500761
GO:0006733	oxidoreduction coenzyme metabolic process	25	8	TGME49_229360,TGME49_236040,TGME49_239820,TGME49_256760,TGME49_263430,TGME49_268850,TGME49_299070,TGME49_307850,	32.0	4.27	5.95	0.000317464305134	0.00221712974392	0.137462044123
GO:0006399	tRNA metabolic process	68	14	TGME49_217460,TGME49_219540,TGME49_219850,TGME49_251690,TGME49_251880,TGME49_256990,TGME49_270510,TGME49_280600,TGME49_288360,TGME49_292080,TGME49_299810,TGME49_300260,TGME49_306960,TGME49_311430,	20.6	2.74	3.31	0.000393103742214	0.00260633868723	0.170213920379
GO:0009161	ribonucleoside monophosphate metabolic process	32	9	TGME49_204400,TGME49_219800,TGME49_236040,TGME49_256760,TGME49_256970,TGME49_261950,TGME49_268850,TGME49_284540,TGME49_299070,	28.1	3.75	4.95	0.000397271023919	0.00260633868723	0.172018353357
GO:0009260	ribonucleotide biosynthetic process	32	9	TGME49_204400,TGME49_236040,TGME49_245670,TGME49_256760,TGME49_261950,TGME49_266640,TGME49_268850,TGME49_284540,TGME49_299070,	28.1	3.75	4.95	0.000397271023919	0.00260633868723	0.172018353357
GO:0046390	ribose phosphate biosynthetic process	32	9	TGME49_204400,TGME49_236040,TGME49_245670,TGME49_256760,TGME49_261950,TGME49_266640,TGME49_268850,TGME49_284540,TGME49_299070,	28.1	3.75	4.95	0.000397271023919	0.00260633868723	0.172018353357
GO:0006101	citrate metabolic process	6	4	TGME49_215280,TGME49_219550,TGME49_288500,TGME49_309752,	66.7	8.89	25.01	0.000412087216662	0.00262402595316	0.178433764815
GO:0006099	tricarboxylic acid cycle	6	4	TGME49_215280,TGME49_219550,TGME49_288500,TGME49_309752,	66.7	8.89	25.01	0.000412087216662	0.00262402595316	0.178433764815
GO:1902600	proton transmembrane transport	26	8	TGME49_204400,TGME49_208590,TGME49_219800,TGME49_256970,TGME49_259010,TGME49_261950,TGME49_284540,TGME49_315620,	30.8	4.1	5.61	0.000429161536343	0.00269314413387	0.185826945237
GO:0005975	carbohydrate metabolic process	77	15	TGME49_205380,TGME49_229360,TGME49_236040,TGME49_247510,TGME49_254880,TGME49_256760,TGME49_258770,TGME49_268850,TGME49_268890,TGME49_269190,TGME49_278830,TGME49_289690,TGME49_299070,TGME49_301440,TGME49_310670,	19.5	2.6	3.1	0.000460537041747	0.00284875055824	0.199412539077
GO:0006164	purine nucleotide biosynthetic process	33	9	TGME49_204400,TGME49_236040,TGME49_245670,TGME49_256760,TGME49_261950,TGME49_266640,TGME49_268850,TGME49_284540,TGME49_299070,	27.3	3.64	4.75	0.000510938836806	0.00307272939357	0.221236516337
GO:0009123	nucleoside monophosphate metabolic process	33	9	TGME49_204400,TGME49_219800,TGME49_236040,TGME49_256760,TGME49_256970,TGME49_261950,TGME49_268850,TGME49_284540,TGME49_299070,	27.3	3.64	4.75	0.000510938836806	0.00307272939357	0.221236516337
GO:0006754	ATP biosynthetic process	21	7	TGME49_204400,TGME49_236040,TGME49_256760,TGME49_261950,TGME49_268850,TGME49_284540,TGME49_299070,	33.3	4.44	6.3	0.000576118098539	0.0034172484475	0.249459136668
GO:0009165	nucleotide biosynthetic process	48	11	TGME49_204400,TGME49_220100,TGME49_236040,TGME49_245670,TGME49_256760,TGME49_261950,TGME49_266640,TGME49_268850,TGME49_284540,TGME49_299070,TGME49_299210,	22.9	3.06	3.78	0.000638505303029	0.00373611886772	0.276472796211
GO:0006081	cellular aldehyde metabolic process	11	5	TGME49_229360,TGME49_237140,TGME49_239820,TGME49_263430,TGME49_307850,	45.5	6.06	10.45	0.000726455949104	0.00419407234616	0.314555425962
GO:0019637	organophosphate metabolic process	115	19	TGME49_204400,TGME49_207060,TGME49_219800,TGME49_220100,TGME49_229360,TGME49_236040,TGME49_237140,TGME49_239820,TGME49_245670,TGME49_256760,TGME49_256970,TGME49_261950,TGME49_263430,TGME49_266640,TGME49_268850,TGME49_284540,TGME49_299070,TGME49_299210,TGME49_307850,	16.5	2.2	2.55	0.000751084991122	0.00427920790995	0.325219801156
GO:0072522	purine-containing compound biosynthetic process	35	9	TGME49_204400,TGME49_236040,TGME49_245670,TGME49_256760,TGME49_261950,TGME49_266640,TGME49_268850,TGME49_284540,TGME49_299070,	25.7	3.43	4.38	0.000818509198771	0.00460278549439	0.354414483068
GO:0006098	pentose-phosphate shunt	7	4	TGME49_229360,TGME49_239820,TGME49_263430,TGME49_307850,	57.1	7.62	16.67	0.000904878562001	0.00483719033761	0.391812417346
GO:0015992	proton transport	7	4	TGME49_204400,TGME49_219800,TGME49_256970,TGME49_261950,	57.1	7.62	16.67	0.000904878562001	0.00483719033761	0.391812417346
GO:0051156	glucose 6-phosphate metabolic process	7	4	TGME49_229360,TGME49_239820,TGME49_263430,TGME49_307850,	57.1	7.62	16.67	0.000904878562001	0.00483719033761	0.391812417346
GO:0009060	aerobic respiration	7	4	TGME49_215280,TGME49_219550,TGME49_288500,TGME49_309752,	57.1	7.62	16.67	0.000904878562001	0.00483719033761	0.391812417346
GO:1901293	nucleoside phosphate biosynthetic process	50	11	TGME49_204400,TGME49_220100,TGME49_236040,TGME49_245670,TGME49_256760,TGME49_261950,TGME49_266640,TGME49_268850,TGME49_284540,TGME49_299070,TGME49_299210,	22.0	2.93	3.58	0.000922101201013	0.00486914414681	0.399269820039
GO:0098655	cation transmembrane transport	29	8	TGME49_204400,TGME49_208590,TGME49_219800,TGME49_256970,TGME49_259010,TGME49_261950,TGME49_284540,TGME49_315620,	27.6	3.68	4.81	0.000966859994597	0.00492529856071	0.418650377661
GO:0098660	inorganic ion transmembrane transport	29	8	TGME49_204400,TGME49_208590,TGME49_219800,TGME49_256970,TGME49_259010,TGME49_261950,TGME49_284540,TGME49_315620,	27.6	3.68	4.81	0.000966859994597	0.00492529856071	0.418650377661
GO:0098662	inorganic cation transmembrane transport	29	8	TGME49_204400,TGME49_208590,TGME49_219800,TGME49_256970,TGME49_259010,TGME49_261950,TGME49_284540,TGME49_315620,	27.6	3.68	4.81	0.000966859994597	0.00492529856071	0.418650377661
GO:0055114	oxidation-reduction process	155	23	TGME49_207060,TGME49_211680,TGME49_214760,TGME49_215280,TGME49_217890,TGME49_219550,TGME49_225050,TGME49_230410,TGME49_239820,TGME49_249390,TGME49_263430,TGME49_266760,TGME49_269190,TGME49_278830,TGME49_288500,TGME49_288830,TGME49_289690,TGME49_290200,TGME49_293180,TGME49_307850,TGME49_309752,TGME49_313140,TGME49_320220,	14.8	1.98	2.25	0.00102338668561	0.0051526329636	0.44312643487
GO:0009206	purine ribonucleoside triphosphate biosynthetic process	24	7	TGME49_204400,TGME49_236040,TGME49_256760,TGME49_261950,TGME49_268850,TGME49_284540,TGME49_299070,	29.2	3.89	5.18	0.00140983849635	0.00678288965464	0.610460068918
GO:0009201	ribonucleoside triphosphate biosynthetic process	24	7	TGME49_204400,TGME49_236040,TGME49_256760,TGME49_261950,TGME49_268850,TGME49_284540,TGME49_299070,	29.2	3.89	5.18	0.00140983849635	0.00678288965464	0.610460068918
GO:0009145	purine nucleoside triphosphate biosynthetic process	24	7	TGME49_204400,TGME49_236040,TGME49_256760,TGME49_261950,TGME49_268850,TGME49_284540,TGME49_299070,	29.2	3.89	5.18	0.00140983849635	0.00678288965464	0.610460068918
GO:0009142	nucleoside triphosphate biosynthetic process	24	7	TGME49_204400,TGME49_236040,TGME49_256760,TGME49_261950,TGME49_268850,TGME49_284540,TGME49_299070,	29.2	3.89	5.18	0.00140983849635	0.00678288965464	0.610460068918
GO:0034220	ion transmembrane transport	31	8	TGME49_204400,TGME49_208590,TGME49_219800,TGME49_256970,TGME49_259010,TGME49_261950,TGME49_284540,TGME49_315620,	25.8	3.44	4.39	0.00155731420319	0.00741007747233	0.674317049982
GO:0019682	glyceraldehyde-3-phosphate metabolic process	8	4	TGME49_229360,TGME49_239820,TGME49_263430,TGME49_307850,	50.0	6.67	12.5	0.00170338305677	0.00784643471893	0.737564863579
GO:0006184	obsolete GTP catabolic process	8	4	TGME49_212240,TGME49_221620,TGME49_266960,TGME49_316400,	50.0	6.67	12.5	0.00170338305677	0.00784643471893	0.737564863579
GO:0006739	NADP metabolic process	8	4	TGME49_229360,TGME49_239820,TGME49_263430,TGME49_307850,	50.0	6.67	12.5	0.00170338305677	0.00784643471893	0.737564863579
GO:0006091	generation of precursor metabolites and energy	32	8	TGME49_215280,TGME49_219550,TGME49_236040,TGME49_256760,TGME49_268850,TGME49_288500,TGME49_299070,TGME49_309752,	25.0	3.33	4.2	0.00194399526296	0.00886052577747	0.84174994886
GO:1901135	carbohydrate derivative metabolic process	106	17	TGME49_204400,TGME49_219800,TGME49_220100,TGME49_229360,TGME49_236040,TGME49_239820,TGME49_245670,TGME49_256760,TGME49_256970,TGME49_261950,TGME49_263430,TGME49_266640,TGME49_268850,TGME49_284540,TGME49_299070,TGME49_301440,TGME49_307850,	16.0	2.14	2.44	0.00198373859131	0.00894748760456	0.858958810038
GO:0009127	purine nucleoside monophosphate biosynthetic process	26	7	TGME49_204400,TGME49_236040,TGME49_256760,TGME49_261950,TGME49_268850,TGME49_284540,TGME49_299070,	26.9	3.59	4.63	0.00235246247225	0.0103940433723	1.0
GO:0009168	purine ribonucleoside monophosphate biosynthetic process	26	7	TGME49_204400,TGME49_236040,TGME49_256760,TGME49_261950,TGME49_268850,TGME49_284540,TGME49_299070,	26.9	3.59	4.63	0.00235246247225	0.0103940433723	1.0
GO:0015672	monovalent inorganic cation transport	33	8	TGME49_204400,TGME49_208590,TGME49_219800,TGME49_256970,TGME49_259010,TGME49_261950,TGME49_284540,TGME49_315620,	24.2	3.23	4.03	0.00240257331932	0.0105082247199	1.0
GO:0009156	ribonucleoside monophosphate biosynthetic process	27	7	TGME49_204400,TGME49_236040,TGME49_256760,TGME49_261950,TGME49_268850,TGME49_284540,TGME49_299070,	25.9	3.46	4.4	0.00297604576347	0.0128862781558	1.0
GO:0006457	protein folding	50	10	TGME49_205440,TGME49_205700,TGME49_244560,TGME49_258390,TGME49_265310,TGME49_272910,TGME49_275690,TGME49_288380,TGME49_297500,TGME49_311240,	20.0	2.67	3.16	0.00333400209116	0.0142932960938	1.0
GO:0051186	cofactor metabolic process	67	12	TGME49_229360,TGME49_236040,TGME49_237140,TGME49_239820,TGME49_245670,TGME49_256760,TGME49_259550,TGME49_263430,TGME49_266640,TGME49_268850,TGME49_299070,TGME49_307850,	17.9	2.39	2.77	0.00356297491695	0.0151251778337	1.0
GO:0009124	nucleoside monophosphate biosynthetic process	28	7	TGME49_204400,TGME49_236040,TGME49_256760,TGME49_261950,TGME49_268850,TGME49_284540,TGME49_299070,	25.0	3.33	4.19	0.00371873774917	0.0156331402465	1.0
GO:0071616	acyl-CoA biosynthetic process	2	2	TGME49_245670,TGME49_266640,	100.0	13.33	inf	0.00560829613574	0.0213016861998	1.0
GO:0043269	regulation of ion transport	2	2	TGME49_218280,TGME49_263300,	100.0	13.33	inf	0.00560829613574	0.0213016861998	1.0
GO:0006637	acyl-CoA metabolic process	2	2	TGME49_245670,TGME49_266640,	100.0	13.33	inf	0.00560829613574	0.0213016861998	1.0
GO:0006084	acetyl-CoA metabolic process	2	2	TGME49_245670,TGME49_266640,	100.0	13.33	inf	0.00560829613574	0.0213016861998	1.0
GO:0035384	thioester biosynthetic process	2	2	TGME49_245670,TGME49_266640,	100.0	13.33	inf	0.00560829613574	0.0213016861998	1.0
GO:0035383	thioester metabolic process	2	2	TGME49_245670,TGME49_266640,	100.0	13.33	inf	0.00560829613574	0.0213016861998	1.0
GO:0051049	regulation of transport	2	2	TGME49_218280,TGME49_263300,	100.0	13.33	inf	0.00560829613574	0.0213016861998	1.0
GO:0032879	regulation of localization	2	2	TGME49_218280,TGME49_263300,	100.0	13.33	inf	0.00560829613574	0.0213016861998	1.0
GO:0006102	isocitrate metabolic process	2	2	TGME49_266760,TGME49_313140,	100.0	13.33	inf	0.00560829613574	0.0213016861998	1.0
GO:0006085	acetyl-CoA biosynthetic process	2	2	TGME49_245670,TGME49_266640,	100.0	13.33	inf	0.00560829613574	0.0213016861998	1.0
GO:0044070	regulation of anion transport	2	2	TGME49_218280,TGME49_263300,	100.0	13.33	inf	0.00560829613574	0.0213016861998	1.0
GO:0006090	pyruvate metabolic process	17	5	TGME49_236040,TGME49_245670,TGME49_256760,TGME49_268850,TGME49_299070,	29.4	3.92	5.21	0.00668870973631	0.0248040523727	1.0
GO:0006414	translational elongation	17	5	TGME49_218410,TGME49_251810,TGME49_262380,TGME49_294800,TGME49_300140,	29.4	3.92	5.21	0.00668870973631	0.0248040523727	1.0
GO:0046128	purine ribonucleoside metabolic process	11	4	TGME49_204400,TGME49_219800,TGME49_256970,TGME49_261950,	36.4	4.85	7.13	0.00670224971733	0.0248040523727	1.0
GO:0009108	coenzyme biosynthetic process	40	8	TGME49_236040,TGME49_237140,TGME49_245670,TGME49_256760,TGME49_259550,TGME49_266640,TGME49_268850,TGME49_299070,	20.0	2.67	3.14	0.00840935999101	0.0305987636648	1.0
GO:0045454	cell redox homeostasis	40	8	TGME49_201800,TGME49_209950,TGME49_211680,TGME49_217890,TGME49_230410,TGME49_238040,TGME49_247350,TGME49_249270,	20.0	2.67	3.14	0.00840935999101	0.0305987636648	1.0
GO:0072525	pyridine-containing compound biosynthetic process	18	5	TGME49_236040,TGME49_237140,TGME49_256760,TGME49_268850,TGME49_299070,	27.8	3.7	4.81	0.00870424759853	0.0314078267513	1.0
GO:0034660	ncRNA metabolic process	94	14	TGME49_217460,TGME49_219540,TGME49_219850,TGME49_251690,TGME49_251880,TGME49_256990,TGME49_270510,TGME49_280600,TGME49_288360,TGME49_292080,TGME49_299810,TGME49_300260,TGME49_306960,TGME49_311430,	14.9	1.99	2.22	0.00944644248702	0.0338042115445	1.0
GO:0019725	cellular homeostasis	41	8	TGME49_201800,TGME49_209950,TGME49_211680,TGME49_217890,TGME49_230410,TGME49_238040,TGME49_247350,TGME49_249270,	19.5	2.6	3.05	0.00978755825383	0.0347378092124	1.0
GO:0009132	nucleoside diphosphate metabolic process	19	5	TGME49_207060,TGME49_236040,TGME49_256760,TGME49_268850,TGME49_299070,	26.3	3.51	4.47	0.0111038275565	0.0390890839998	1.0
GO:0042592	homeostatic process	42	8	TGME49_201800,TGME49_209950,TGME49_211680,TGME49_217890,TGME49_230410,TGME49_238040,TGME49_247350,TGME49_249270,	19.0	2.54	2.96	0.0113270679817	0.0395533906136	1.0
GO:0015986	ATP synthesis coupled proton transport	7	3	TGME49_204400,TGME49_261950,TGME49_284540,	42.9	5.71	9.34	0.0116454899298	0.0397875616403	1.0
GO:0015985	energy coupled proton transport, down electrochemical gradient	7	3	TGME49_204400,TGME49_261950,TGME49_284540,	42.9	5.71	9.34	0.0116454899298	0.0397875616403	1.0
GO:0006796	phosphate-containing compound metabolic process	296	33	TGME49_204400,TGME49_205250,TGME49_206590,TGME49_207060,TGME49_211260,TGME49_215785,TGME49_219800,TGME49_220100,TGME49_226030,TGME49_227810,TGME49_229360,TGME49_236040,TGME49_237140,TGME49_239820,TGME49_240640,TGME49_245670,TGME49_252360,TGME49_256760,TGME49_256970,TGME49_258580,TGME49_261950,TGME49_263430,TGME49_265330,TGME49_266640,TGME49_268850,TGME49_284540,TGME49_295110,TGME49_295125,TGME49_…	11.1	1.49	1.62	0.0117616810392	0.0397875616403	1.0
GO:0006793	phosphorus metabolic process	296	33	TGME49_204400,TGME49_205250,TGME49_206590,TGME49_207060,TGME49_211260,TGME49_215785,TGME49_219800,TGME49_220100,TGME49_226030,TGME49_227810,TGME49_229360,TGME49_236040,TGME49_237140,TGME49_239820,TGME49_240640,TGME49_245670,TGME49_252360,TGME49_256760,TGME49_256970,TGME49_258580,TGME49_261950,TGME49_263430,TGME49_265330,TGME49_266640,TGME49_268850,TGME49_284540,TGME49_295110,TGME49_295125,TGME49_…	11.1	1.49	1.62	0.0117616810392	0.0397875616403	1.0
GO:0051258	protein polymerization	13	4	TGME49_212240,TGME49_221620,TGME49_266960,TGME49_316400,	30.8	4.1	5.55	0.0128834356888	0.0432444004129	1.0
GO:0046031	ADP metabolic process	14	4	TGME49_236040,TGME49_256760,TGME49_268850,TGME49_299070,	28.6	3.81	4.99	0.0169933742891	0.0533197903417	1.0
GO:0006096	glycolytic process	14	4	TGME49_236040,TGME49_256760,TGME49_268850,TGME49_299070,	28.6	3.81	4.99	0.0169933742891	0.0533197903417	1.0
GO:0006757	ATP generation from ADP	14	4	TGME49_236040,TGME49_256760,TGME49_268850,TGME49_299070,	28.6	3.81	4.99	0.0169933742891	0.0533197903417	1.0
GO:0045333	cellular respiration	14	4	TGME49_215280,TGME49_219550,TGME49_288500,TGME49_309752,	28.6	3.81	4.99	0.0169933742891	0.0533197903417	1.0
GO:0016052	carbohydrate catabolic process	14	4	TGME49_236040,TGME49_256760,TGME49_268850,TGME49_299070,	28.6	3.81	4.99	0.0169933742891	0.0533197903417	1.0
GO:0009179	purine ribonucleoside diphosphate metabolic process	14	4	TGME49_236040,TGME49_256760,TGME49_268850,TGME49_299070,	28.6	3.81	4.99	0.0169933742891	0.0533197903417	1.0
GO:0009135	purine nucleoside diphosphate metabolic process	14	4	TGME49_236040,TGME49_256760,TGME49_268850,TGME49_299070,	28.6	3.81	4.99	0.0169933742891	0.0533197903417	1.0
GO:0042866	pyruvate biosynthetic process	14	4	TGME49_236040,TGME49_256760,TGME49_268850,TGME49_299070,	28.6	3.81	4.99	0.0169933742891	0.0533197903417	1.0
GO:0009185	ribonucleoside diphosphate metabolic process	14	4	TGME49_236040,TGME49_256760,TGME49_268850,TGME49_299070,	28.6	3.81	4.99	0.0169933742891	0.0533197903417	1.0
GO:0006006	glucose metabolic process	8	3	TGME49_269190,TGME49_278830,TGME49_289690,	37.5	5.0	7.47	0.0176107540536	0.054859399318	1.0
GO:0090407	organophosphate biosynthetic process	82	12	TGME49_204400,TGME49_220100,TGME49_236040,TGME49_237140,TGME49_245670,TGME49_256760,TGME49_261950,TGME49_266640,TGME49_268850,TGME49_284540,TGME49_299070,TGME49_299210,	14.6	1.95	2.16	0.0179403207023	0.0554868490292	1.0
GO:0043170	macromolecule metabolic process	973	88	TGME49_202680,TGME49_204020,TGME49_204050,TGME49_205250,TGME49_205440,TGME49_205700,TGME49_206590,TGME49_208030,TGME49_209160,TGME49_211260,TGME49_213350,TGME49_215785,TGME49_217460,TGME49_218410,TGME49_219520,TGME49_219540,TGME49_219850,TGME49_222860,TGME49_223590,TGME49_226030,TGME49_226970,TGME49_227360,TGME49_227600,TGME49_227810,TGME49_228210,TGME49_228470,TGME49_232300,TGME49_232710,TGME49_…	9.0	1.21	1.33	0.0212193323019	0.0651629140903	1.0
GO:0032787	monocarboxylic acid metabolic process	39	7	TGME49_236040,TGME49_245670,TGME49_256760,TGME49_263430,TGME49_266640,TGME49_268850,TGME49_299070,	17.9	2.39	2.74	0.0237905103079	0.0725443025586	1.0
GO:0019359	nicotinamide nucleotide biosynthetic process	16	4	TGME49_236040,TGME49_256760,TGME49_268850,TGME49_299070,	25.0	3.33	4.16	0.0274399225442	0.0825103226502	1.0
GO:0019363	pyridine nucleotide biosynthetic process	16	4	TGME49_236040,TGME49_256760,TGME49_268850,TGME49_299070,	25.0	3.33	4.16	0.0274399225442	0.0825103226502	1.0
GO:0033865	nucleoside bisphosphate metabolic process	4	2	TGME49_245670,TGME49_266640,	50.0	6.67	12.41	0.0303997066454	0.0877538198497	1.0
GO:0034032	purine nucleoside bisphosphate metabolic process	4	2	TGME49_245670,TGME49_266640,	50.0	6.67	12.41	0.0303997066454	0.0877538198497	1.0
GO:0033875	ribonucleoside bisphosphate metabolic process	4	2	TGME49_245670,TGME49_266640,	50.0	6.67	12.41	0.0303997066454	0.0877538198497	1.0
GO:0034030	ribonucleoside bisphosphate biosynthetic process	4	2	TGME49_245670,TGME49_266640,	50.0	6.67	12.41	0.0303997066454	0.0877538198497	1.0
GO:0034033	purine nucleoside bisphosphate biosynthetic process	4	2	TGME49_245670,TGME49_266640,	50.0	6.67	12.41	0.0303997066454	0.0877538198497	1.0
GO:0033866	nucleoside bisphosphate biosynthetic process	4	2	TGME49_245670,TGME49_266640,	50.0	6.67	12.41	0.0303997066454	0.0877538198497	1.0
GO:1901137	carbohydrate derivative biosynthetic process	69	10	TGME49_204400,TGME49_236040,TGME49_245670,TGME49_256760,TGME49_261950,TGME49_266640,TGME49_268850,TGME49_284540,TGME49_299070,TGME49_301440,	14.5	1.93	2.13	0.0312867801096	0.0891261564963	1.0
GO:0006812	cation transport	69	10	TGME49_204400,TGME49_208590,TGME49_214350,TGME49_219800,TGME49_244310,TGME49_256970,TGME49_259010,TGME49_261950,TGME49_284540,TGME49_315620,	14.5	1.93	2.13	0.0312867801096	0.0891261564963	1.0
GO:0019318	hexose metabolic process	10	3	TGME49_269190,TGME49_278830,TGME49_289690,	30.0	4.0	5.33	0.0337345677091	0.092697382952	1.0
GO:0005996	monosaccharide metabolic process	10	3	TGME49_269190,TGME49_278830,TGME49_289690,	30.0	4.0	5.33	0.0337345677091	0.092697382952	1.0
GO:0009166	nucleotide catabolic process	17	4	TGME49_236040,TGME49_256760,TGME49_268850,TGME49_299070,	23.5	3.14	3.83	0.0338249111003	0.092697382952	1.0
GO:0015980	energy derivation by oxidation of organic compounds	17	4	TGME49_215280,TGME49_219550,TGME49_288500,TGME49_309752,	23.5	3.14	3.83	0.0338249111003	0.092697382952	1.0
GO:0046939	nucleotide phosphorylation	17	4	TGME49_236040,TGME49_256760,TGME49_268850,TGME49_299070,	23.5	3.14	3.83	0.0338249111003	0.092697382952	1.0
GO:0006165	nucleoside diphosphate phosphorylation	17	4	TGME49_236040,TGME49_256760,TGME49_268850,TGME49_299070,	23.5	3.14	3.83	0.0338249111003	0.092697382952	1.0
GO:0051188	cofactor biosynthetic process	52	8	TGME49_236040,TGME49_237140,TGME49_245670,TGME49_256760,TGME49_259550,TGME49_266640,TGME49_268850,TGME49_299070,	15.4	2.05	2.28	0.0377751370848	0.102871914199	1.0
GO:1901292	nucleoside phosphate catabolic process	18	4	TGME49_236040,TGME49_256760,TGME49_268850,TGME49_299070,	22.2	2.96	3.56	0.0410022435294	0.110962321551	1.0
GO:0006811	ion transport	93	12	TGME49_204400,TGME49_208590,TGME49_214350,TGME49_218280,TGME49_219800,TGME49_244310,TGME49_256970,TGME49_259010,TGME49_261950,TGME49_263300,TGME49_284540,TGME49_315620,	12.9	1.72	1.86	0.0432977798354	0.116446824029	1.0
GO:0044272	sulfur compound biosynthetic process	11	3	TGME49_237140,TGME49_245670,TGME49_266640,	27.3	3.64	4.66	0.0438716869556	0.117261978097	1.0

## Sheet: KEGG
Table S3 tab2
Tgj1
ID	Name	Bgd count	Result count	Result gene list	Pct of bgd	Fold enrichment	Odds ratio	P-value	Benjamini	Bonferroni
ec00970__PK__KEGG	Aminoacyl-tRNA biosynthesis	40	13	TGME49_217460,TGME49_219540,TGME49_219850,TGME49_251690,TGME49_251880,TGME49_256990,TGME49_270510,TGME49_280600,TGME49_288360,TGME49_292080,TGME49_299810,TGME49_300260,TGME49_306960,	32.5	4.16	6.19	4.34497022063e-06	0.000395392290077	0.000395392290077
ec00010__PK__KEGG	Glycolysis / Gluconeogenesis	39	11	TGME49_205380,TGME49_236040,TGME49_245670,TGME49_247510,TGME49_256760,TGME49_266640,TGME49_268850,TGME49_269190,TGME49_272290,TGME49_289690,TGME49_299070,	28.2	3.61	4.97	0.000109509193668	0.00348470327767	0.00996533662382
ec00020__PK__KEGG	Citrate cycle (TCA cycle)	27	9	TGME49_215280,TGME49_219550,TGME49_245670,TGME49_266760,TGME49_268890,TGME49_272290,TGME49_288500,TGME49_309752,TGME49_313140,	33.3	4.27	6.26	0.000114880327835	0.00348470327767	0.010454109833
ec00030__PK__KEGG	Pentose phosphate pathway	23	8	TGME49_205380,TGME49_220100,TGME49_229360,TGME49_236040,TGME49_247510,TGME49_278830,TGME49_307850,TGME49_318310,	34.8	4.46	6.64	0.00020114033372	0.00457594259213	0.0183037703685
ec00720__PK__KEGG	Carbon fixation pathways in prokaryotes	27	8	TGME49_215280,TGME49_229140,TGME49_266640,TGME49_266760,TGME49_271888,TGME49_301120,TGME49_309752,TGME49_313140,	29.6	3.8	5.23	0.000695911585369	0.0126655908537	0.0633279542686
ec00480__PK__KEGG	Glutathione metabolism	28	8	TGME49_207060,TGME49_217890,TGME49_230410,TGME49_266760,TGME49_278830,TGME49_300140,TGME49_307850,TGME49_313140,	28.6	3.66	4.96	0.000910996292301	0.0134225255646	0.0829006625994
ec00910__PK__KEGG	Nitrogen metabolism	7	4	TGME49_215260,TGME49_249390,TGME49_293180,TGME49_297070,	57.1	7.32	16.21	0.00103250196651	0.0134225255646	0.0939576789521
ec01130__PK__KEGG	Biosynthesis of antibiotics	269	34	TGME49_205380,TGME49_215280,TGME49_219550,TGME49_220100,TGME49_229140,TGME49_229360,TGME49_235970,TGME49_236040,TGME49_237140,TGME49_239490,TGME49_239820,TGME49_245670,TGME49_247510,TGME49_256760,TGME49_262380,TGME49_266640,TGME49_266760,TGME49_268850,TGME49_268890,TGME49_269190,TGME49_271888,TGME49_272290,TGME49_278830,TGME49_288500,TGME49_289690,TGME49_294800,TGME49_299070,TGME49_301120,TGME49_…	12.6	1.62	1.95	0.00166608206923	0.0189516835374	0.1516134683
ec00620__PK__KEGG	Pyruvate metabolism	32	8	TGME49_214760,TGME49_245670,TGME49_256760,TGME49_266640,TGME49_272290,TGME49_288500,TGME49_299070,TGME49_301120,	25.0	3.2	4.12	0.00235773452915	0.0238393157948	0.214553842153
ec00710__PK__KEGG	Carbon fixation in photosynthetic organisms	20	6	TGME49_205380,TGME49_236040,TGME49_247510,TGME49_269190,TGME49_289690,TGME49_318310,	30.0	3.84	5.25	0.00313829415437	0.0285584768048	0.285584768048
ec00640__PK__KEGG	Propanoate metabolism	33	7	TGME49_224090,TGME49_239490,TGME49_266640,TGME49_271888,TGME49_301120,TGME49_309752,TGME49_314400,	21.2	2.72	3.3	0.0115210718134	0.089088084334	1.0
ec00680__PK__KEGG	Methane metabolism	41	8	TGME49_205380,TGME49_236040,TGME49_239820,TGME49_247510,TGME49_266640,TGME49_268850,TGME49_271888,TGME49_318310,	19.5	2.5	2.98	0.0117478792528	0.089088084334	1.0
ec00630__PK__KEGG	Glyoxylate and dicarboxylate metabolism	19	5	TGME49_214760,TGME49_263430,TGME49_266640,TGME49_268890,TGME49_301120,	26.3	3.37	4.34	0.0127855554437	0.0894988881062	1.0
ec00280__PK__KEGG	Valine, leucine and isoleucine degradation	31	6	TGME49_224090,TGME49_229140,TGME49_239490,TGME49_263430,TGME49_301120,TGME49_314400,	19.4	2.48	2.92	0.0292298463375	0.189994001194	1.0
