# Supplementary material for: Analysis of the Interactome of the Toxoplasma gondii Tgj1 HSP40 Chaperone
Source: Proteomes. 2023 Mar 1;11(1):9. doi: 10.3390/proteomes11010009 (PMC10056330; doi:10.3390/proteomes11010009)
Supplement: Supplementary file 1 [file proteomes-11-00009-s001.zip › Table S4RV1.xlsx]

## Sheet: List PPIs
Table S4 tab1
Tgj1, this work Hsp90, Figueras et al., 2014 (10.2174/1389203715666140331114233)
Tgj1 PPI	Hsp90 PPI
TGME49_201680	TGME49_200370	1
TGME49_201780	TGME49_201780	2
TGME49_201800	TGME49_202300	3
TGME49_202680	TGME49_202310	4
TGME49_203310	TGME49_202370	5
TGME49_204020	TGME49_202530	6
TGME49_204050	TGME49_202690	7
TGME49_204130	TGME49_202790	8
TGME49_204400	TGME49_202960	9
TGME49_205250	TGME49_203310	10
TGME49_205380	TGME49_203380	11
TGME49_205440	TGME49_203610	12
TGME49_205470	TGME49_203830	13
TGME49_205558	TGME49_203940	14
TGME49_205570	TGME49_204480	15
TGME49_205700	TGME49_205180	16
TGME49_206590	TGME49_205340	17
TGME49_207060	TGME49_205440	18
TGME49_208030	TGME49_205470	19
TGME49_208590	TGME49_205558	20
TGME49_209030	TGME49_205562	21
TGME49_209160	TGME49_205710	22
TGME49_209600	TGME49_206480	23
TGME49_209950	TGME49_207430	24
TGME49_211030	TGME49_207640	25
TGME49_211260	TGME49_209030	26
TGME49_211420	TGME49_209950	27
TGME49_211680	TGME49_210800	28
TGME49_212240	TGME49_210960	29
TGME49_213280	TGME49_211680	30
TGME49_213350	TGME49_211690	31
TGME49_214320	TGME49_212100	32
TGME49_214350	TGME49_212950	33
TGME49_214760	TGME49_213350	34
TGME49_214940	TGME49_213970	35
TGME49_215060	TGME49_214150	36
TGME49_215260	TGME49_214350	37
TGME49_215280	TGME49_214530	38
TGME49_215785	TGME49_214780	39
TGME49_215980	TGME49_215470	40
TGME49_216000	TGME49_216510	41
TGME49_216650	TGME49_216560	42
TGME49_216670	TGME49_216790	43
TGME49_216680	TGME49_216860	44
TGME49_216860	TGME49_216880	45
TGME49_217460	TGME49_216960	46
TGME49_217820	TGME49_217460	47
TGME49_217890	TGME49_217890	48
TGME49_218280	TGME49_219310	49
TGME49_218410	TGME49_219520	50
TGME49_218520	TGME49_219540	51
TGME49_218540	TGME49_219750	52
TGME49_218820	TGME49_219850	53
TGME49_219310	TGME49_220100	54
TGME49_219320	TGME49_221490	55
TGME49_219520	TGME49_222840	56
TGME49_219540	TGME49_222860	57
TGME49_219550	TGME49_222990	58
TGME49_219800	TGME49_223020	59
TGME49_219820	TGME49_223580	60
TGME49_219850	TGME49_224220	61
TGME49_220100	TGME49_225080	62
TGME49_220890	TGME49_225930	63
TGME49_221380	TGME49_225970	64
TGME49_221470	TGME49_226250	65
TGME49_221620	TGME49_226410	66
TGME49_222170	TGME49_226960	67
TGME49_222210	TGME49_227450	68
TGME49_222860	TGME49_227830	69
TGME49_223590	TGME49_228490	70
TGME49_223920	TGME49_229180	71
TGME49_223940	TGME49_229420	72
TGME49_224090	TGME49_229990	73
TGME49_224850	TGME49_230520	74
TGME49_225050	TGME49_231590	75
TGME49_226030	TGME49_231850	76
TGME49_226250	TGME49_232350	77
TGME49_226580	TGME49_232390	78
TGME49_226590	TGME49_232660	79
TGME49_226830	TGME49_232815	80
TGME49_226970	TGME49_232940	81
TGME49_227280	TGME49_233100	82
TGME49_227360	TGME49_233460	83
TGME49_227600	TGME49_233680	84
TGME49_227620	TGME49_233820	85
TGME49_227810	TGME49_234380	86
TGME49_228170	TGME49_234510	87
TGME49_228190	TGME49_235470	88
TGME49_228210	TGME49_235540	89
TGME49_228470	TGME49_235610	90
TGME49_229140	TGME49_235750	91
TGME49_229360	TGME49_235905	92
TGME49_229480	TGME49_235970	93
TGME49_230160	TGME49_236040	94
TGME49_230410	TGME49_236070	95
TGME49_230420	TGME49_236840	96
TGME49_231410	TGME49_237010	97
TGME49_231630	TGME49_237260	98
TGME49_231640	TGME49_237470	99
TGME49_231850	TGME49_238000	100
TGME49_232280	TGME49_238230	101
TGME49_232300	TGME49_239260	102
TGME49_232410	TGME49_239490	103
TGME49_232440	TGME49_239720	104
TGME49_232710	TGME49_239760	105
TGME49_232940	TGME49_241830	106
TGME49_233450	TGME49_241860	107
TGME49_235340	TGME49_242330	108
TGME49_235470	TGME49_242625	109
TGME49_235970	TGME49_243410	110
TGME49_236040	TGME49_243510	111
TGME49_236210	TGME49_243730	112
TGME49_236540	TGME49_243910	113
TGME49_236570	TGME49_243950	114
TGME49_237010	TGME49_244020	115
TGME49_237140	TGME49_244560	116
TGME49_237820	TGME49_244650	117
TGME49_238010	TGME49_245590	118
TGME49_238040	TGME49_246060	119
TGME49_238050	TGME49_246340	120
TGME49_238100	TGME49_246460	121
TGME49_238180	TGME49_247350	122
TGME49_239100	TGME49_247510	123
TGME49_239400	TGME49_247550	124
TGME49_239490	TGME49_247760	125
TGME49_239740	TGME49_249260	126
TGME49_239752	TGME49_249270	127
TGME49_239820	TGME49_249560	128
TGME49_239890	TGME49_249810	129
TGME49_240280	TGME49_249900	130
TGME49_240600	TGME49_250770	131
TGME49_240640	TGME49_251550	132
TGME49_242070	TGME49_251780	133
TGME49_242330	TGME49_251850	134
TGME49_244310	TGME49_252220	135
TGME49_244320	TGME49_253070	136
TGME49_244560	TGME49_253090	137
TGME49_245460	TGME49_253780	138
TGME49_245470	TGME49_253890	139
TGME49_245490	TGME49_254090	140
TGME49_245670	TGME49_254510	141
TGME49_245680	TGME49_256760	142
TGME49_246130	TGME49_256865	143
TGME49_246580	TGME49_257990	144
TGME49_247350	TGME49_258590	145
TGME49_247510	TGME49_258950	146
TGME49_248320	TGME49_259000	147
TGME49_248340	TGME49_259570	148
TGME49_248390	TGME49_259660	149
TGME49_248480	TGME49_259690	150
TGME49_248630	TGME49_259980	151
TGME49_248700	TGME49_260850	152
TGME49_249270	TGME49_261050	153
TGME49_249390	TGME49_261230	154
TGME49_249850	TGME49_261470	155
TGME49_249990	TGME49_261570	156
TGME49_250710	TGME49_261600	157
TGME49_250770	TGME49_262100	158
TGME49_251500	TGME49_262160	159
TGME49_251690	TGME49_262470	160
TGME49_251810	TGME49_262520	161
TGME49_251880	TGME49_262920	162
TGME49_252360	TGME49_263070	163
TGME49_254440	TGME49_263090	164
TGME49_254720	TGME49_263190	165
TGME49_254880	TGME49_263530	166
TGME49_254900	TGME49_263580	167
TGME49_256760	TGME49_263700	168
TGME49_256770	TGME49_263850	169
TGME49_256970	TGME49_264690	170
TGME49_256990	TGME49_264720	171
TGME49_257090	TGME49_265160	172
TGME49_258070	TGME49_265220	173
TGME49_258390	TGME49_265310	174
TGME49_258470	TGME49_266060	175
TGME49_258580	TGME49_266470	176
TGME49_258770	TGME49_266800	177
TGME49_258870	TGME49_267360	178
TGME49_258950	TGME49_267430	179
TGME49_259010	TGME49_268290	180
TGME49_259550	TGME49_268850	181
TGME49_259630	TGME49_268860	182
TGME49_260440	TGME49_269000	183
TGME49_260820	TGME49_270510	184
TGME49_261010	TGME49_270560	185
TGME49_261210	TGME49_270640	186
TGME49_261570	TGME49_270650	187
TGME49_261780	TGME49_270780	188
TGME49_261950	TGME49_271820	189
TGME49_262380	TGME49_272210	190
TGME49_262620	TGME49_272400	191
TGME49_262670	TGME49_272670	192
TGME49_262690	TGME49_272910	193
TGME49_262920	TGME49_273060	194
TGME49_263050	TGME49_273760	195
TGME49_263090	TGME49_273960	196
TGME49_263180	TGME49_274060	197
TGME49_263300	TGME49_274090	198
TGME49_263320	TGME49_275310	199
TGME49_263430	TGME49_277240	200
TGME49_265310	TGME49_277760	201
TGME49_265330	TGME49_278040	202
TGME49_266060	TGME49_278550	203
TGME49_266080	TGME49_278740	204
TGME49_266640	TGME49_279400	205
TGME49_266760	TGME49_279430	206
TGME49_266960	TGME49_279450	207
TGME49_266970	TGME49_280700	208
TGME49_267050	TGME49_280730	209
TGME49_267430	TGME49_282200	210
TGME49_267550	TGME49_283780	211
TGME49_268850	TGME49_283850	212
TGME49_268890	TGME49_284010	213
TGME49_269190	TGME49_284560	214
TGME49_269250	TGME49_285170	215
TGME49_269885	TGME49_285200	216
TGME49_269980	TGME49_285840	217
TGME49_270510	TGME49_285950	218
TGME49_271050	TGME49_286080	219
TGME49_271888	TGME49_286210	220
TGME49_271930	TGME49_286420	221
TGME49_272290	TGME49_286450	222
TGME49_272910	TGME49_286750	223
TGME49_273090	TGME49_286790	224
TGME49_273460	TGME49_287500	225
TGME49_273560	TGME49_288350	226
TGME49_273760	TGME49_288360	227
TGME49_274060	TGME49_288380	228
TGME49_275690	TGME49_288400	229
TGME49_276140	TGME49_288530	230
TGME49_276930	TGME49_288620	231
TGME49_278660	TGME49_288650	232
TGME49_278830	TGME49_288720	233
TGME49_278990	TGME49_289230	234
TGME49_279100	TGME49_289250	235
TGME49_279380	TGME49_289600	236
TGME49_279390	TGME49_289690	237
TGME49_280600	TGME49_289790	238
TGME49_280740	TGME49_289830	239
TGME49_282055	TGME49_290170	240
TGME49_283540	TGME49_290240	241
TGME49_284540	TGME49_290670	242
TGME49_284560	TGME49_290950	243
TGME49_285510	TGME49_291820	244
TGME49_286580	TGME49_291850	245
TGME49_286590	TGME49_292920	246
TGME49_286600	TGME49_293610	247
TGME49_288360	TGME49_293870	248
TGME49_288380	TGME49_294180	249
TGME49_288500	TGME49_294440	250
TGME49_288650	TGME49_294620	251
TGME49_288720	TGME49_294880	252
TGME49_288830	TGME49_294920	253
TGME49_289530	TGME49_295040	254
TGME49_289580	TGME49_295110	255
TGME49_289690	TGME49_295310	256
TGME49_289800	TGME49_295340	257
TGME49_289830	TGME49_300140	258
TGME49_290030	TGME49_300200	259
TGME49_290160	TGME49_300260	260
TGME49_290200	TGME49_300320	261
TGME49_290290	TGME49_300360	262
TGME49_290660	TGME49_301010	263
TGME49_290950	TGME49_304650	264
TGME49_291890	TGME49_305520	265
TGME49_291960	TGME49_305780	266
TGME49_292080	TGME49_305820	267
TGME49_292130	TGME49_306520	268
TGME49_293180	TGME49_308040	269
TGME49_293570	TGME49_308050	270
TGME49_293690	TGME49_308580	271
TGME49_294620	TGME49_308920	272
TGME49_294670	TGME49_309210	273
TGME49_294800	TGME49_309730	274
TGME49_295110	TGME49_309820	275
TGME49_295125	TGME49_310080	276
TGME49_295360	TGME49_310150	277
TGME49_297070	TGME49_310430	278
TGME49_297470	TGME49_310640	279
TGME49_297500	TGME49_310700	280
TGME49_297810	TGME49_310770	281
TGME49_299050	TGME49_310870	282
TGME49_299070	TGME49_311240	283
TGME49_299210	TGME49_311270	284
TGME49_299810	TGME49_311290	285
TGME49_300000	TGME49_311310	286
TGME49_300100	TGME49_311720	287
TGME49_300140	TGME49_311750	288
TGME49_300200	TGME49_312520	289
TGME49_300260	TGME49_312530	290
TGME49_301120	TGME49_313010	291
TGME49_301440	TGME49_313230	292
TGME49_305850	TGME49_313240	293
TGME49_306030	TGME49_313310	294
TGME49_306670	TGME49_313390	295
TGME49_306960	TGME49_313400	296
TGME49_307850	TGME49_314038	297
TGME49_308020	TGME49_314042	298
TGME49_308090	TGME49_314770	299
TGME49_308840	TGME49_315170	300
TGME49_309120	TGME49_315810	301
TGME49_309752	TGME49_315920	302
TGME49_309820	TGME49_315958	303
TGME49_310030	TGME49_315962	304
TGME49_310080	TGME49_316140	305
TGME49_310670	TGME49_317720	306
TGME49_310700	TGME49_318230	307
TGME49_310750	TGME49_318440	308
TGME49_310870	TGME49_318580	309
TGME49_311240	TGME49_318590	310
TGME49_311430	TGME49_318720	311
TGME49_311470	TGME49_319560	312
TGME49_311720	TGME49_319650	313
TGME49_312050	TGME49_319730	314
TGME49_312150	TGME49_320620	315
TGME49_312200	TGME49_320640	316
TGME49_312600	TGME49_321520	317
TGME49_312630	TGME49_201800	318	1
TGME49_313010	TGME49_204020	319	2
TGME49_313080	TGME49_208030	320	3
TGME49_313140	TGME49_211260	321	4
TGME49_313230	TGME49_215785	322	5
TGME49_313390	TGME49_216000	323	6
TGME49_314400	TGME49_218410	324	7
TGME49_315620	TGME49_219320	325	8
TGME49_315690	TGME49_221620	326	9
TGME49_316340	TGME49_225050	327	10
TGME49_316400	TGME49_226830	328	11
TGME49_317720	TGME49_228470	329	12
TGME49_318310	TGME49_230410	330	13
TGME49_318510	TGME49_231640	331	14
TGME49_319560	TGME49_232410	332	15
TGME49_320050	TGME49_232710	333	16
TGME49_320220	TGME49_236210	334	17
TGME49_321500	TGME49_239100	335	18
TGME49_321680	TGME49_239820	336	19
	TGME49_248340	337	20
	TGME49_252360	338	21
	TGME49_258580	339	22
	TGME49_262620	340	23
	TGME49_266640	341	24
	TGME49_273460	342	25
	TGME49_278990	343	26
	TGME49_279380	344	27
	TGME49_291890	345	28
	TGME49_293690	346	29
	TGME49_308090	347	30
	TGME49_309120	348	31
	TGME49_316400	349	32
	TGME49_206510	350	33
	TGME49_207440	351	34
	TGME49_207620	352	35
	TGME49_211290	353	36
	TGME49_215775	354	37
	TGME49_220940	355	38
	TGME49_228290	356	39
	TGME49_234420	357	40
	TGME49_257680	358	41
	TGME49_262040	359	42
	TGME49_277270	360	43
	TGME49_290600	361	44
	TGME49_309590	362	45
	TGME49_312480	363	46
	TGME49_313150	364	47
	TGME49_315320	365	48
	TGME49_318430	366	49

## Sheet: Hoja1
TGME49_200370	TGME49_201800		TGME49_206510
TGME49_201780	TGME49_204020		TGME49_207440
TGME49_201780	TGME49_208030		TGME49_207620
TGME49_202300	TGME49_211260		TGME49_211290
TGME49_202310	TGME49_215785		TGME49_215775
TGME49_202370	TGME49_216000		TGME49_220940
TGME49_202530	TGME49_218410		TGME49_228290
TGME49_202690	TGME49_219320		TGME49_234420
TGME49_202790	TGME49_221620		TGME49_257680
TGME49_202790	TGME49_225050		TGME49_262040
TGME49_202960	TGME49_226830		TGME49_277270
TGME49_203310	TGME49_228470		TGME49_290600
TGME49_203310	TGME49_230410		TGME49_309590
TGME49_203380	TGME49_231640		TGME49_312480
TGME49_203610	TGME49_232410		TGME49_313150
TGME49_203830	TGME49_232710		TGME49_315320
TGME49_203940	TGME49_236210		TGME49_318430
TGME49_204480	TGME49_239100
TGME49_205180	TGME49_239820
TGME49_205340	TGME49_248340
TGME49_205440	TGME49_252360
TGME49_205470	TGME49_258580
TGME49_205558	TGME49_262620
TGME49_205562	TGME49_266640
TGME49_205710	TGME49_273460
TGME49_206480	TGME49_278990
TGME49_206480	TGME49_279380
TGME49_207430	TGME49_291890
TGME49_207640	TGME49_293690
TGME49_209030	TGME49_308090
TGME49_209030	TGME49_309120
TGME49_209950	TGME49_316400
TGME49_210800
TGME49_210960
TGME49_210960
TGME49_211680
TGME49_211690
TGME49_212100
TGME49_212950
TGME49_213350
TGME49_213350
TGME49_213970
TGME49_214150
TGME49_214350
TGME49_214530
TGME49_214780
TGME49_214780
TGME49_215470
TGME49_216510
TGME49_216560
TGME49_216790
TGME49_216860
TGME49_216860
TGME49_216880
TGME49_216960
TGME49_217460
TGME49_217460
TGME49_217890
TGME49_217890
TGME49_219310
TGME49_219520
TGME49_219540
TGME49_219540
TGME49_219750
TGME49_219850
TGME49_219850
TGME49_220100
TGME49_221490
TGME49_222840
TGME49_222860
TGME49_222860
TGME49_222990
TGME49_223020
TGME49_223020
TGME49_223580
TGME49_224220
TGME49_225080
TGME49_225930
TGME49_225970
TGME49_226250
TGME49_226250
TGME49_226410
TGME49_226410
TGME49_226960
TGME49_226960
TGME49_227450
TGME49_227830
TGME49_228490
TGME49_229180
TGME49_229420
TGME49_229990
TGME49_230520
TGME49_231590
TGME49_231850
TGME49_232350
TGME49_232390
TGME49_232660
TGME49_232660
TGME49_232815
TGME49_232940
TGME49_233100
TGME49_233460
TGME49_233460
TGME49_233680
TGME49_233820
TGME49_233820
TGME49_234380
TGME49_234510
TGME49_234510
TGME49_235470
TGME49_235470
TGME49_235540
TGME49_235610
TGME49_235750
TGME49_235905
TGME49_235905
TGME49_235970
TGME49_235970
TGME49_236040
TGME49_236040
TGME49_236070
TGME49_236840
TGME49_237010
TGME49_237010
TGME49_237260
TGME49_237470
TGME49_238000
TGME49_238230
TGME49_239260
TGME49_239490
TGME49_239490
TGME49_239720
TGME49_239720
TGME49_239760
TGME49_241830
TGME49_241860
TGME49_242330
TGME49_242625
TGME49_243410
TGME49_243410
TGME49_243510
TGME49_243730
TGME49_243910
TGME49_243950
TGME49_243950
TGME49_244020
TGME49_244560
TGME49_244560
TGME49_244650
TGME49_245590
TGME49_245590
TGME49_246060
TGME49_246340
TGME49_246460
TGME49_247350
TGME49_247350
TGME49_247510
TGME49_247510
TGME49_247550
TGME49_247550
TGME49_247760
TGME49_249260
TGME49_249270
TGME49_249560
TGME49_249810
TGME49_249900
TGME49_249900
TGME49_250770
TGME49_250770
TGME49_251550
TGME49_251550
TGME49_251780
TGME49_251780
TGME49_251850
TGME49_252220
TGME49_252220
TGME49_253070
TGME49_253090
TGME49_253780
TGME49_253780
TGME49_253890
TGME49_253890
TGME49_254090
TGME49_254510
TGME49_256760
TGME49_256865
TGME49_257990
TGME49_258590
TGME49_258950
TGME49_258950
TGME49_259000
TGME49_259570
TGME49_259660
TGME49_259660
TGME49_259690
TGME49_259980
TGME49_260850
TGME49_261050
TGME49_261050
TGME49_261230
TGME49_261470
TGME49_261570
TGME49_261570
TGME49_261600
TGME49_262100
TGME49_262100
TGME49_262160
TGME49_262470
TGME49_262520
TGME49_262920
TGME49_262920
TGME49_263070
TGME49_263090
TGME49_263090
TGME49_263190
TGME49_263530
TGME49_263580
TGME49_263700
TGME49_263700
TGME49_263850
TGME49_264690
TGME49_264690
TGME49_264720
TGME49_264720
TGME49_265160
TGME49_265160
TGME49_265220
TGME49_265310
TGME49_266060
TGME49_266060
TGME49_266470
TGME49_266800
TGME49_266800
TGME49_267360
TGME49_267430
TGME49_268290
TGME49_268850
TGME49_268860
TGME49_269000
TGME49_270510
TGME49_270510
TGME49_270560
TGME49_270640
TGME49_270650
TGME49_270650
TGME49_270780
TGME49_270780
TGME49_271820
TGME49_272210
TGME49_272210
TGME49_272400
TGME49_272670
TGME49_272910
TGME49_272910
TGME49_273060
TGME49_273760
TGME49_273760
TGME49_273960
TGME49_274060
TGME49_274060
TGME49_274090
TGME49_275310
TGME49_277240
TGME49_277240
TGME49_277760
TGME49_278040
TGME49_278040
TGME49_278550
TGME49_278740
TGME49_279400
TGME49_279430
TGME49_279450
TGME49_280700
TGME49_280730
TGME49_282200
TGME49_282200
TGME49_283780
TGME49_283850
TGME49_284010
TGME49_284010
TGME49_284560
TGME49_285170
TGME49_285200
TGME49_285840
TGME49_285950
TGME49_286080
TGME49_286080
TGME49_286210
TGME49_286420
TGME49_286420
TGME49_286450
TGME49_286750
TGME49_286750
TGME49_286790
TGME49_286790
TGME49_287500
TGME49_288350
TGME49_288360
TGME49_288360
TGME49_288380
TGME49_288380
TGME49_288400
TGME49_288530
TGME49_288620
TGME49_288650
TGME49_288650
TGME49_288720
TGME49_288720
TGME49_289230
TGME49_289250
TGME49_289600
TGME49_289600
TGME49_289690
TGME49_289690
TGME49_289790
TGME49_289790
TGME49_289830
TGME49_290170
TGME49_290240
TGME49_290670
TGME49_290950
TGME49_290950
TGME49_291820
TGME49_291820
TGME49_291850
TGME49_292920
TGME49_293610
TGME49_293870
TGME49_294180
TGME49_294440
TGME49_294620
TGME49_294880
TGME49_294920
TGME49_295040
TGME49_295110
TGME49_295310
TGME49_295310
TGME49_295340
TGME49_300140
TGME49_300200
TGME49_300200
TGME49_300260
TGME49_300320
TGME49_300360
TGME49_301010
TGME49_304650
TGME49_305520
TGME49_305780
TGME49_305780
TGME49_305820
TGME49_306520
TGME49_306520
TGME49_308040
TGME49_308050
TGME49_308580
TGME49_308920
TGME49_309210
TGME49_309730
TGME49_309730
TGME49_309820
TGME49_310080
TGME49_310080
TGME49_310150
TGME49_310430
TGME49_310430
TGME49_310640
TGME49_310700
TGME49_310770
TGME49_310770
TGME49_310870
TGME49_311240
TGME49_311240
TGME49_311270
TGME49_311290
TGME49_311310
TGME49_311720
TGME49_311720
TGME49_311750
TGME49_312520
TGME49_312530
TGME49_312530
TGME49_313010
TGME49_313010
TGME49_313230
TGME49_313240
TGME49_313310
TGME49_313380
TGME49_313390
TGME49_313400
TGME49_314038
TGME49_314042
TGME49_314770
TGME49_315170
TGME49_315810
TGME49_315810
TGME49_315920
TGME49_315920
TGME49_315958
TGME49_315962
TGME49_316140
TGME49_317720
TGME49_318230
TGME49_318440
TGME49_318580
TGME49_318590
TGME49_318590
TGME49_318720
TGME49_319560
TGME49_319560
TGME49_319650
TGME49_319730
TGME49_320620
TGME49_320640
TGME49_321520
TGME49_321520

## Sheet: Tgj1-Hsp90
	Table S4 tab2	The 102 interactors resulting from the intersection of Tgj1 and Hsp90 PPIs
	GeneID	Product Description	Predicted Location (TAGM-MAP)	Top Predicted Location (TAGM-MCMC)	Computed GO Processes
1	TGME49_201780	microneme protein MIC2	micronemes	micronemes	N/A
2	TGME49_201800	hypothetical protein	mitochondrion - membranes	mitochondrion - membranes	cell redox homeostasis
3	TGME49_203310	dense granule protein GRA7	dense granules	dense granules	N/A
4	TGME49_204020	ribosomal protein RPL8	60S ribosome	60S ribosome	translation
5	TGME49_205440	CCT chaperonin gamma subunit	cytosol	cytosol	cellular protein metabolic process;protein folding
6	TGME49_205470	translation elongation factor 2 family protein, putative	cytosol	cytosol	N/A
7	TGME49_205558	NAC domain-containing protein	cytosol	cytosol	N/A
8	TGME49_208030	microneme protein MIC4	micronemes	micronemes	proteolysis
9	TGME49_209030	actin ACT1	cytosol	cytosol	N/A
10	TGME49_209950	thioredoxin, putative	apicoplast	apicoplast	cell redox homeostasis
11	TGME49_211260	rhoptry kinase family protein ROP26 (incomplete catalytic triad)	rhoptries 1	rhoptries 1	protein phosphorylation
12	TGME49_211680	protein disulfide isomerase	ER 2	ER 2	cell redox homeostasis;obsolete oxidation-reduction process
13	TGME49_213350	ribosomal protein RPS15	40S ribosome	40S ribosome	translation
14	TGME49_214350	GTP-binding protein, putative	cytosol	cytosol	iron ion transport
15	TGME49_215785	rhoptry protein ROP2A	rhoptries 1	rhoptries 1	protein phosphorylation
16	TGME49_216000	alveolin domain containing intermediate filament IMC3	IMC	IMC	N/A
17	TGME49_216860	DEAD (Asp-Glu-Ala-Asp) box polypeptide DDX39	cytosol	cytosol	N/A
18	TGME49_217460	glutaminyl-tRNA synthetase (GlnRS)	cytosol	cytosol	glutaminyl-tRNA aminoacylation;tRNA aminoacylation;tRNA aminoacylation for protein translation;translation
19	TGME49_217890	alkyl hydroperoxide reductase/ Thiol specific antioxidant/ Mal allergen, putative	nucleus - non-chromatin	nucleus - non-chromatin	cell redox homeostasis;obsolete oxidation-reduction process
20	TGME49_218410	ribosomal protein RPP0	60S ribosome	60S ribosome	ribosome biogenesis;translational elongation
21	TGME49_219310	DnaK family protein (Hsp70)	cytosol	cytosol	N/A
22	TGME49_219320	acid phosphatase GAP50	IMC	IMC	N/A
23	TGME49_219520	histone arginine methyltransferase PRMT1	cytosol	cytosol	metabolic process;peptidyl-arginine methylation;protein methylation
24	TGME49_219540	cytosolic tRNA-Ala synthetase	cytosol	cytosol	alanyl-tRNA aminoacylation;mitochondrial alanyl-tRNA aminoacylation;tRNA aminoacylation
25	TGME49_219850	prolyl-tRNA synthetase (ProRS)	cytosol	cytosol	prolyl-tRNA aminoacylation;tRNA aminoacylation for protein translation
26	TGME49_220100	phosphoribosylpyrophosphate synthetase	mitochondrion - soluble	mitochondrion - soluble	nucleoside metabolic process;nucleotide biosynthetic process
27	TGME49_221620	beta-tubulin, putative	tubulin cytoskeleton	tubulin cytoskeleton	microtubule-based process;obsolete GTP catabolic process;protein polymerization
28	TGME49_222860	eukaryotic translation initiation factor, putative	nucleus - non-chromatin	nucleus - non-chromatin	formation of cytoplasmic translation initiation complex;translational initiation
29	TGME49_225050	adenosylhomocysteinase, putative	cytosol	cytosol	obsolete oxidation-reduction process;one-carbon metabolic process
30	TGME49_226250	DEAD (Asp-Glu-Ala-Asp) box polypeptide DDX3X	nucleus - non-chromatin	nucleus - non-chromatin	N/A
31	TGME49_226830	DnaK family protein	ER 2	ER 2	N/A
32	TGME49_228470	ribosomal protein RPL15	60S ribosome	60S ribosome	translation
33	TGME49_230410	peroxiredoxin PRX3	mitochondrion - soluble	mitochondrion - soluble	cell redox homeostasis;obsolete oxidation-reduction process
34	TGME49_231640	alveolin domain containing intermediate filament IMC1	IMC	IMC	N/A
35	TGME49_231850	serine-threonine phosophatase 2C (PP2C)	cytosol	cytosol	protein dephosphorylation
36	TGME49_232410	PDI family protein	tubulin cytoskeleton	tubulin cytoskeleton	N/A
37	TGME49_232710	ribosomal protein RPS3A	40S ribosome	40S ribosome	translation
38	TGME49_232940	heat shock protein HSP20	N/A	N/A	N/A (IMC, protein folding)
39	TGME49_235470	myosin A	IMC	IMC	N/A
40	TGME49_235970	eukaryotic initiation factor-2 gamma, putative	cytosol	cytosol	N/A
41	TGME49_236040	fructose-1,6-bisphosphate aldolase	cytosol	cytosol	glycolytic process
42	TGME49_236210	peptidase M16 family potein, putative	mitochondrion - membranes	mitochondrion - membranes	proteolysis
43	TGME49_237010	hypothetical protein	mitochondrion - soluble	mitochondrion - soluble	N/A
44	TGME49_239100	ribosomal protein RPS7	40S ribosome	40S ribosome	translation
45	TGME49_239490	dehydrogenase E1 component family protein	mitochondrion - soluble	mitochondrion - soluble	branched-chain amino acid catabolic process;metabolic process
46	TGME49_239820	D-3-phosphoglycerate dehydrogenase	nucleus - non-chromatin	nucleus - non-chromatin	L-serine biosynthetic process;metabolic process;obsolete oxidation-reduction process;pentose-phosphate shunt
47	TGME49_242330	ribosomal protein RPS5	40S ribosome	40S ribosome	translation
48	TGME49_244560	heat shock protein 90, putative	ER 2	ER 2	protein folding;response to stress
49	TGME49_247350	thioredoxin domain-containing protein	ER	ER	cell redox homeostasis
50	TGME49_247510	fructose-bisphospatase II	cytosol	nucleus - chromatin	carbohydrate metabolic process
51	TGME49_248340	GTP-binding nuclear protein ran/tc4	nucleus - chromatin	nucleus - chromatin	nucleocytoplasmic transport;protein transport;small GTPase mediated signal transduction
52	TGME49_249270	protein disulfide isomerase-related protein (provisional), putative	apicoplast	apicoplast	cell redox homeostasis
53	TGME49_250770	eukaryotic initiation factor-4A, putative	cytosol	cytosol	N/A
54	TGME49_252360	rhoptry kinase family protein ROP24 (incomplete catalytic triad)	rhoptries 1	rhoptries 1	protein phosphorylation
55	TGME49_256760	pyruvate kinase PyK1	cytosol	cytosol	glycolytic process
56	TGME49_258580	rhoptry protein ROP17	rhoptries 1	rhoptries 1	protein phosphorylation
57	TGME49_258950	lectin family protein	Golgi	ER	N/A
58	TGME49_261570	ribosomal protein RPL7A	60S ribosome	60S ribosome	ribosome biogenesis
59	TGME49_262620	RNA recognition motif-containing protein	nucleus - non-chromatin	nucleus - non-chromatin	N/A
60	TGME49_262920	trypsin domain-containing protein	rhoptries 1	rhoptries 1	proteolysis
61	TGME49_263090	14-3-3 protein	cytosol	cytosol	N/A
62	TGME49_265310	heat shock protein 40, putative	nucleus - non-chromatin	nucleus - non-chromatin	protein folding
63	TGME49_266060	ribosomal protein RPSA	cytosol	cytosol	ribosomal small subunit assembly;translation
64	TGME49_266640	Acetyl-coenzyme A synthetase 2, putative	cytosol	cytosol	acetyl-CoA biosynthetic process from acetate;metabolic process
65	TGME49_267430	DnaJ domain-containing protein	ER	ER	N/A
66	TGME49_268850	enolase 2	cytosol	cytosol	glycolytic process
67	TGME49_270510	asparaginyl-tRNA synthetase (NOB+tRNA synthase)	cytosol	cytosol	asparaginyl-tRNA aminoacylation;tRNA aminoacylation for protein translation
68	TGME49_272910	T-complex protein 1 delta subunit	cytosol	cytosol	cellular protein metabolic process;protein folding
69	TGME49_273460	eukaryotic translation initiation factor 3 subunit 6 interacting protein	nucleus - non-chromatin	nucleus - non-chromatin	formation of cytoplasmic translation initiation complex
70	TGME49_273760	heat shock protein HSP70	cytosol	cytosol	N/A
71	TGME49_274060	2-oxoglutarate/malate translocase OMT	mitochondrion - membranes	mitochondrion - membranes	transmembrane transport
72	TGME49_278990	phosphate carrier, putative	mitochondrion - membranes	mitochondrion - membranes	N/A
73	TGME49_279380	hypothetical protein	cytosol	cytosol	N/A
74	TGME49_284560	ribosomal protein RPL9	60S ribosome	60S ribosome	translation
75	TGME49_288360	tryptophanyl-tRNA synthetase (TrpRS2)	cytosol	cytosol	tRNA aminoacylation for protein translation;tryptophanyl-tRNA aminoacylation
76	TGME49_288380	heat shock protein HSP90	cytosol	cytosol	protein folding;response to stress
77	TGME49_288650	dense granule protein GRA12	dense granules	dense granules	N/A
78	TGME49_288720	ribosomal protein RPL10	60S ribosome	60S ribosome	translation
79	TGME49_289690	glyceraldehyde-3-phosphate dehydrogenase GAPDH1	cytosol	cytosol	glycolytic process;glucose metabolic process; obsolete oxidation-reduction process
80	TGME49_289830	eukaryotic initiation factor-3, delta subunit, putative	nucleus - non-chromatin	nucleus - non-chromatin	formation of cytoplasmic translation initiation complex
81	TGME49_290950	clathrin heavy chain, putative	cytosol	nucleus - chromatin	intracellular protein transport;vesicle-mediated transport
82	TGME49_291890	microneme protein MIC1	micronemes	micronemes	N/A
83	TGME49_293690	profilin PRF	cytosol	cytosol	actin cytoskeleton organization;cytoplasmic actin-based contraction involved in cell motility;cytoskeleton organization
84	TGME49_294620	eukaryotic initiation factor-3, subunit 8, putative	nucleus - non-chromatin	nucleus - non-chromatin	formation of cytoplasmic translation initiation complex;translational initiation
85	TGME49_295110	rhoptry protein ROP7	rhoptries 1	rhoptries 1	protein phosphorylation (cell host invasion)
86	TGME49_300140	elongation factor 1-gamma, putative	cytosol	cytosol	translational elongation
87	TGME49_300200	histone H2AZ	nucleus - chromatin	nucleus - chromatin	N/A (gene expression regulation)
88	TGME49_300260	threonyl-tRNA synthetase family protein	cytosol	cytosol	tRNA aminoacylation;tRNA aminoacylation for protein translation;threonyl-tRNA aminoacylation
89	TGME49_308090	rhoptry protein ROP5	rhoptries 1	rhoptries 1	protein phosphorylation
90	TGME49_309120	ribosomal protein RPL4	60S ribosome	60S ribosome	translation
91	TGME49_309820	ribosomal protein RPL11	40S ribosome	nucleus - non-chromatin	translation
92	TGME49_310080	AMP-binding enzyme domain-containing protein	cytosol	PM - peripheral 2	metabolic process
93	TGME49_310700	serine/threonine phosophatase PP1	nucleus - non-chromatin	nucleus - non-chromatin	N/A
94	TGME49_310870	integral membrane protein, putative	ER	PM - peripheral 2	endoplasmic reticulum calcium ion homeostasis
95	TGME49_311240	DnaJ family chaperone, putative	cytosol	cytosol	protein folding;response to heat
96	TGME49_311720	chaperonin protein BiP	ER 2	ER 2	cell morphogenesis (protein folding)
97	TGME49_313010	DEAD (Asp-Glu-Ala-Asp) box polypeptide DDX6	nucleus - non-chromatin	nucleus - non-chromatin	N/A
98	TGME49_313230	eukaryotic initiation factor-2, alpha subunit	cytosol	cytosol	N/A
99	TGME49_313390	ribosomal protein RPL6	60S ribosome	60S ribosome	translation
100	TGME49_316400	alpha tubulin TUBA1	tubulin cytoskeleton	tubulin cytoskeleton	microtubule-based process;obsolete GTP catabolic process;protein polymerization
101	TGME49_317720	eukaryotic translation initiation factor 3 subunit 7, putative	nucleus - non-chromatin	nucleus - non-chromatin	translational initiation
102	TGME49_319560	microneme protein MIC3	micronemes	micronemes	N/A

## Sheet: Tgj1
Table S4 tab3	The 234 interactors of Tgj1 subtracting those resulting from the intersection of Tgj1 and Hsp90 PPIs
	GeneID	Product Description	Predicted Location (TAGM-MAP)	Top Predicted Location (TAGM-MCMC)	Computed GO Processes
1	TGME49_201680	eukaryotic initiation factor-3 subunit 10, putative	nucleus - non-chromatin	nucleus - non-chromatin	translation initiation factor activity
2	TGME49_202680	peptidase M16, alpha subunit, putative	mitochondrion - membranes	mitochondrion - membranes	catalytic activity;hydrolase activity;metal ion binding;metalloendopeptidase activity;zinc ion binding
3	TGME49_204050	subtilisin SUB1	micronemes	micronemes	serine-type endopeptidase activity
4	TGME49_204130	perforin-like protein PLP1	micronemes	micronemes	N/A
5	TGME49_204400	ATPase synthase subunit alpha, putative	mitochondrion - membranes	mitochondrion - membranes	ATP binding;ATPase-coupled transmembrane transporter activity;adenyl ribonucleotide binding;hydrolase activity;proton-transporting ATP synthase activity, rotational mechanism;proton-transporting ATPase activity, rotational mechanism
6	TGME49_205250	rhoptry protein ROP18	rhoptries 1	rhoptries 1	ATP binding;myosin light chain kinase activity;protein kinase activity
7	TGME49_205380	fructose-bisphospatase I	nucleus - chromatin	nucleus - chromatin	fructose 1,6-bisphosphate 1-phosphatase activity;phosphatase activity;phosphoric ester hydrolase activity
8	TGME49_205570	hypothetical protein	mitochondrion - membranes	mitochondrion - membranes	N/A
9	TGME49_205700	cyclophilin precursor	cytosol	cytosol	peptidyl-prolyl cis-trans isomerase activity
10	TGME49_206590	calcium-dependent protein kinase CDPK2A	nucleus - chromatin	PM - peripheral 2	ATP binding;calcium ion binding;calmodulin-dependent protein kinase activity;protein kinase activity
11	TGME49_207060	ribonucleoside-diphosphate reductase small subunit	nucleus - chromatin	nucleus - chromatin	oxidoreductase activity;ribonucleoside-diphosphate reductase activity, thioredoxin disulfide as acceptor
12	TGME49_208590	vacuolar ATP synthase subunit 54kD, putative	nucleus - chromatin	PM - peripheral 2	ATPase-coupled transmembrane transporter activity;proton-transporting ATPase activity, rotational mechanism
13	TGME49_209160	myristoyl CoA:protein N-myristoyltransferase	nucleus - non-chromatin	nucleus - non-chromatin	glycylpeptide N-tetradecanoyltransferase activity
14	TGME49_209600	hypothetical protein	cytosol	cytosol	N/A
15	TGME49_211030	hypothetical protein	cytosol	cytosol	N/A
16	TGME49_211420	RNA recognition motif-containing protein	cytosol	19S proteasome	RNA binding;nucleic acid binding
17	TGME49_212240	beta-1 tubulin, putative	N/A	N/A	GTP binding;GTPase activity;structural constituent of cytoskeleton
18	TGME49_213280	SAG-related sequence SRS25	PM - peripheral 1	PM - peripheral 1	N/A
19	TGME49_214320	facilitative glucose transporter GT1	PM - integral	PM - integral	transmembrane transporter activity
20	TGME49_214760	erythronate-4-phosphate dehydrogenase domain-containing protein	cytosol	cytosol	NAD binding;glyoxylate reductase (NADP+) activity;obsolete cofactor binding;oxidoreductase activity, acting on the CH-OH group of donors, NAD or NADP as acceptor
21	TGME49_214940	MIC2-associated protein M2AP	micronemes	micronemes	N/A
22	TGME49_215060	small GTP-binding protein sar1, putative	nucleus - chromatin	nucleus - chromatin	GTP binding
23	TGME49_215260	carbamoylphosphate synthetase	cytosol	cytosol	ATP binding;D-alanine-D-alanine ligase activity;carbamoyl-phosphate synthase (ammonia) activity;carbamoyl-phosphate synthase (glutamine-hydrolyzing) activity;catalytic activity;hydrolase activity;metal ion binding
24	TGME49_215280	succinate dehydrogenase [ubiquinone] iron-sulfur protein	mitochondrion - membranes	mitochondrion - membranes	2 iron, 2 sulfur cluster binding;3 iron, 4 sulfur cluster binding;4 iron, 4 sulfur cluster binding;electron transfer activity;iron-sulfur cluster binding;metal ion binding;oxidoreductase activity;succinate dehydrogenase (ubiquinone) activity
25	TGME49_215980	hypothetical protein	dense granules	dense granules	N/A
26	TGME49_216650	S15 sporozoite-expressed protein	PM - peripheral 2	PM - peripheral 2	N/A
27	TGME49_216670	FUSE-binding protein 2 / KH-type splicing regulatory protein	nucleus - non-chromatin	nucleus - non-chromatin	RNA binding;nucleic acid binding
28	TGME49_216680	ankyrin repeat-containing protein	ER	ER	phospholipase A2 activity;phospholipase A2 activity (consuming 1,2-dipalmitoylphosphatidylcholine);phospholipase A2 activity consuming 1,2-dioleoylphosphatidylethanolamine);protein binding
29	TGME49_217820	PCI domain-containing protein	nucleus - non-chromatin	nucleus - non-chromatin	protein binding;translation initiation factor activity
30	TGME49_218280	eukaryotic porin, putative	mitochondrion - membranes	mitochondrion - membranes	protein transmembrane transporter activity;voltage-gated anion channel activity
31	TGME49_218520	microneme protein MIC6	micronemes	micronemes	N/A
32	TGME49_218540	peptidase S15, putative	ER	ER	N/A
33	TGME49_218820	alba 2	nucleus - non-chromatin	nucleus - non-chromatin	nucleic acid binding
34	TGME49_219550	dihydrolipoyllysine-residue succinyltransferase component of oxoglutarate dehydrogenase	mitochondrion - soluble	mitochondrion - soluble	acyltransferase activity;dihydrolipoyllysine-residue succinyltransferase activity
35	TGME49_219800	vacuolar ATP synthase subunit b, putative	nucleus - chromatin	PM - peripheral 2	ATP binding;ATPase-coupled transmembrane transporter activity;hydrolase activity;proton-transporting ATP synthase activity, rotational mechanism;proton-transporting ATPase activity, rotational mechanism
36	TGME49_219820	polyubiquitin UbC, putative	N/A	N/A	protein binding
37	TGME49_220890	hypothetical protein	PM - integral	PM - peripheral 2	N/A
38	TGME49_221380	alba 1	nucleus - non-chromatin	nucleus - non-chromatin	nucleic acid binding;ribonuclease P activity
39	TGME49_221470	hypothetical protein	cytosol	cytosol	N/A
40	TGME49_222170	dense-granule antigen DG32	dense granules	dense granules	N/A
41	TGME49_222210	SPFH domain / Band 7 family protein	mitochondrion - membranes	mitochondrion - membranes	N/A
42	TGME49_223590	proteasome subunit	20S proteasome	20S proteasome	endopeptidase activity;threonine-type endopeptidase activity
43	TGME49_223920	rhoptry neck protein RON3	rhoptries 1	rhoptries 1	N/A
44	TGME49_223940	GAP45	IMC	IMC	N/A
45	TGME49_224090	enoyl-CoA hydratase/isomerase family protein	mitochondrion - soluble	mitochondrion - soluble	3-hydroxyisobutyryl-CoA hydrolase activity;catalytic activity;isomerase activity
46	TGME49_224850	polyadenylate binding protein, putative	nucleus - non-chromatin	nucleus - non-chromatin	RNA binding;nucleic acid binding
47	TGME49_226030	AGC kinase	IMC	IMC	AMP-activated protein kinase activity;ATP binding;cAMP-dependent protein kinase activity;protein kinase activity;protein serine/threonine kinase activity
48	TGME49_226580	hypothetical protein	ER	ER	N/A
49	TGME49_226590	cytochrome C oxidase subunit IIa, putative	mitochondrion - membranes	mitochondrion - membranes	copper ion binding;cytochrome-c oxidase activity
50	TGME49_226970	ribosomal protein RPS11	40S ribosome	40S ribosome	structural constituent of ribosome
51	TGME49_227280	dense granule protein GRA3	dense granules	dense granules	N/A
52	TGME49_227360	ribosomal protein RPL3	60S ribosome	60S ribosome	structural constituent of ribosome
53	TGME49_227600	ribosomal protein RPL34	60S ribosome	60S ribosome	structural constituent of ribosome
54	TGME49_227620	dense granule protein GRA2	dense granules	dense granules	N/A
55	TGME49_227810	rhoptry kinase family protein ROP11 (incomplete catalytic triad)	rhoptries 1	rhoptries 1	ATP binding;protein kinase activity
56	TGME49_228170	inner membrane complex protein IMC2A	dense granules	dense granules	acid phosphatase activity;hydrolase activity
57	TGME49_228190	eukaryotic initiation factor-3, subunit 5, putative	nucleus - non-chromatin	nucleus - non-chromatin	protein binding;translation initiation factor activity;translation initiation factor binding
58	TGME49_228210	26S proteasome regulatory subunit	19S proteasome	19S proteasome	ATP binding;ATP hydrolysis activity;four-way junction helicase activity;hydrolase activity;microtubule-severing ATPase activity
59	TGME49_229140	MaoC family domain-containing protein	nucleus - non-chromatin	nucleus - non-chromatin	3alpha,7alpha,12alpha-trihydroxy-5beta-cholest-24-enoyl-CoA hydratase activity;oxidoreductase activity
60	TGME49_229360	transaldolase	nucleus - non-chromatin	nucleus - non-chromatin	catalytic activity;transaldolase activity
61	TGME49_229480	calcium binding protein precursor, putative	ER 2	ER 2	calcium ion binding
62	TGME49_230160	hypothetical protein	IMC	IMC	nucleic acid binding
63	TGME49_230420	sarco/endoplasmic reticulum Ca2+-ATPase	ER	ER	ATP binding;P-type calcium transporter activity;catalytic activity;hydrolase activity;metal ion binding;nucleotide binding
64	TGME49_231410	hypothetical protein	mitochondrion - membranes	mitochondrion - membranes	N/A
65	TGME49_231630	alveolin domain containing intermediate filament IMC4	IMC	IMC	N/A
66	TGME49_232280	hypothetical protein	PM - peripheral 1	PM - peripheral 1	N/A
67	TGME49_232300	ribosomal protein RPS3	40S ribosome	40S ribosome	RNA binding;structural constituent of ribosome
68	TGME49_232440	Brf1p family coiled coil protein	nucleus - chromatin	nucleus - chromatin	N/A
69	TGME49_233450	SAG-related sequence SRS29A	PM - peripheral 1	PM - peripheral 1	N/A
70	TGME49_235340	hypothetical protein	IMC	IMC	N/A
71	TGME49_236540	RNA recognition motif-containing protein	nucleus - non-chromatin	nucleus - non-chromatin	RNA binding;nucleic acid binding
72	TGME49_236570	lysine decarboxylase family protein	cytosol	cytosol	N/A
73	TGME49_237140	ethylene inducible protein, putative	cytosol	cytosol	catalytic activity
74	TGME49_237820	IMC sub-compartment protein ISP2	IMC	IMC	N/A
75	TGME49_238010	ribosomal protein RPL23A	60S ribosome	60S ribosome	structural constituent of ribosome
76	TGME49_238040	protein disulfide-isomerase domain-containing protein	ER	ER	protein disulfide isomerase activity
77	TGME49_238050	nuclease and tudor domain-containing protein	nucleus - non-chromatin	nucleus - non-chromatin	hydrolase activity, acting on ester bonds;nuclease activity;nucleic acid binding
78	TGME49_238100	transmembrane protein	Golgi	Golgi	N/A
79	TGME49_238180	26s proteasome regulatory complex subunit, putative	19S proteasome	19S proteasome	enzyme regulator activity;protein binding
80	TGME49_239400	hypothetical protein	IMC	IMC	N/A
81	TGME49_239740	dense granule protein GRA14	dense granules	dense granules	N/A
82	TGME49_239752	hypothetical protein	dense granules	apicoplast	glycosyltransferase activity
83	TGME49_239890	SCP family extracellular subfamily protein	PM - peripheral 1	PM - peripheral 1	N/A
84	TGME49_240280	S1/P1nuclease	Golgi	Golgi	endonuclease activity;hydrolase activity, acting on ester bonds;nucleic acid binding
85	TGME49_240600	chaperonin cpn60, putative	apicoplast	apicoplast	ATP binding
86	TGME49_240640	casein kinase I	nucleus - chromatin	nucleus - chromatin	ATP binding;protein kinase activity;protein serine/threonine kinase activity
87	TGME49_242070	cAMP-dependent protein kinase regulatory subunit	IMC	IMC	cAMP binding;cAMP-dependent protein kinase regulator activity;cGMP-dependent protein kinase activity
88	TGME49_244310	GTP-binding protein	nucleus - chromatin	nucleus - chromatin	GTP binding;ferrous iron transmembrane transporter activity
89	TGME49_244320	ribosomal protein RPL24	60S ribosome	60S ribosome	N/A
90	TGME49_245460	ribosomal protein RPS8	40S ribosome	40S ribosome	structural constituent of ribosome
91	TGME49_245470	mitotic checkpoint protein, BUB3 family protein	nucleus - non-chromatin	nucleus - non-chromatin	protein binding
92	TGME49_245490	microneme protein MIC8	micronemes	micronemes	calcium ion binding
93	TGME49_245670	pyruvate dehydrogenase complex subunit PDH-E1Alpha	apicoplast	apicoplast	catalytic activity;oxidoreductase activity, acting on the aldehyde or oxo group of donors, disulfide as acceptor;pyruvate dehydrogenase (acetyl-transferring) activity;thiamine pyrophosphate binding
94	TGME49_245680	ribosomal protein RPL21	60S ribosome	60S ribosome	structural constituent of ribosome
95	TGME49_246130	serpin (serine proteinase inhibitor) superfamily protein	dense granules	dense granules	N/A
96	TGME49_246580	hypothetical protein	ER	ER	N/A
97	TGME49_248320	carrier superfamily protein	mitochondrion - membranes	mitochondrion - soluble	N/A
98	TGME49_248390	ribosomal protein RPL26	60S ribosome	60S ribosome	structural constituent of ribosome
99	TGME49_248480	ribosomal protein RPS9	40S ribosome	40S ribosome	RNA binding;rRNA binding;structural constituent of ribosome
100	TGME49_248630	actin-related protein ARP1	cytosol	cytosol	N/A
101	TGME49_248700	alveolin domain containing intermediate filament IMC12	IMC	IMC	N/A
102	TGME49_249390	glutamate/leucine/phenylalanine/valine dehydrogenase family protein	cytosol	cytosol	glutamate dehydrogenase (NAD+) activity;oxidoreductase activity
103	TGME49_249850	GAP40 protein	IMC	IMC	N/A
104	TGME49_249990	hypothetical protein	dense granules	dense granules	N/A
105	TGME49_250710	microneme protein MIC10	micronemes	micronemes	N/A
106	TGME49_251500	eukaryotic initiation factor-3, subunit 3, putative	nucleus - non-chromatin	nucleus - non-chromatin	protein binding;translation initiation factor activity
107	TGME49_251690	seryl-tRNA synthetase, cytoplasmic, putative	cytosol	cytosol	ATP binding;aminoacyl-tRNA ligase activity;nucleotide binding;serine-tRNA ligase activity
108	TGME49_251810	translation initiation factor eIF-5A, putative	cytosol	cytosol	RNA binding;ribosome binding;translation elongation factor activity;translation initiation factor activity
109	TGME49_251880	tRNA synthetases class I family protein	nucleus - non-chromatin	nucleus - non-chromatin	ATP binding;aminoacyl-tRNA ligase activity;nucleotide binding;tyrosine-tRNA ligase activity
110	TGME49_254440	ribosomal protein RPL12	60S ribosome	60S ribosome	structural constituent of ribosome
111	TGME49_254720	dense granule protein GRA8	dense granules	dense granules	N/A
112	TGME49_254880	Alpha-galactosidase	rhoptries 2	rhoptries 2	alpha-galactosidase activity;catalytic activity;hydrolase activity, hydrolyzing O-glycosyl compounds;raffinose alpha-galactosidase activity
113	TGME49_254900	proteasome subunit beta type 2, putative	20S proteasome	20S proteasome	threonine-type endopeptidase activity
114	TGME49_256770	eukaryotic translation initiation factor 4A, isoform 3, putative	nucleus - non-chromatin	nucleus - non-chromatin	ATP binding;helicase activity;nucleic acid binding;translation initiation factor activity
115	TGME49_256970	vacuolar ATP synthase subunit A, putative	nucleus - chromatin	PM - peripheral 2	ATP binding;ATPase-coupled transmembrane transporter activity;hydrolase activity;proton-transporting ATP synthase activity, rotational mechanism;proton-transporting ATPase activity, rotational mechanism
116	TGME49_256990	glycyl-tRNA synthetase	cytosol	cytosol	ATP binding;aminoacyl-tRNA ligase activity;glycine-tRNA ligase activity;nucleotide binding
117	TGME49_257090	NAC domain-containing protein	cytosol	cytosol	N/A
118	TGME49_258070	hypothetical protein	cytosol	nucleus - chromatin	7S RNA binding;RNA binding;endoplasmic reticulum signal peptide binding;signal recognition particle binding
119	TGME49_258390	DnaJ protein, putative	apicoplast	apicoplast	heat shock protein binding;unfolded protein binding
120	TGME49_258470	hypothetical protein	IMC	IMC	N/A
121	TGME49_258770	polypeptide n-acetylgalactosaminyltransferase 12, putative	Golgi	Golgi	glycosyltransferase activity;polypeptide N-acetylgalactosaminyltransferase activity
122	TGME49_258870	hypothetical protein	dense granules	dense granules	N/A
123	TGME49_259010	vacuolar ATP synthase subunit d, putative	PM - integral	Golgi	proton transmembrane transporter activity
124	TGME49_259550	dihydropteroate synthase	cytosol	cytosol	2-amino-4-hydroxy-6-hydroxymethyldihydropteridine diphosphokinase activity;dihydropteroate synthase activity
125	TGME49_259630	hypothetical protein	IMC	IMC	N/A
126	TGME49_260440	nuclear factor NF3	cytosol	cytosol	N/A
127	TGME49_260820	IMC sub-compartment protein ISP1	apical 1	apical 1	N/A
128	TGME49_261010	tat-binding family protein, putative	19S proteasome	19S proteasome	ATP binding;ATP hydrolysis activity;four-way junction helicase activity;hydrolase activity;microtubule-severing ATPase activity
129	TGME49_261210	26s proteasome subunit p55, putative	19S proteasome	19S proteasome	protein binding
130	TGME49_261780	microneme protein MIC7	micronemes	micronemes	calcium ion binding
131	TGME49_261950	ATP synthase beta subunit ATP-B	mitochondrion - membranes	mitochondrion - membranes	ATP binding;ATPase-coupled transmembrane transporter activity;hydrolase activity;proton-transporting ATP synthase activity, rotational mechanism;proton-transporting ATPase activity, rotational mechanism
132	TGME49_262380	elongation factor Tu, putative	nucleus - chromatin	endomembrane vesicles	GTP binding;GTPase activity;nucleotidyltransferase activity;sulfate adenylyltransferase (ATP) activity;translation elongation factor activity
133	TGME49_262670	ribosomal protein RPL18A	60S ribosome	60S ribosome	structural constituent of ribosome
134	TGME49_262690	ribosomal protein RPL27	60S ribosome	60S ribosome	structural constituent of ribosome
135	TGME49_263050	ribosomal protein RPL13	60S ribosome	60S ribosome	structural constituent of ribosome
136	TGME49_263180	myosin D	PM - peripheral 1	PM - peripheral 1	ATP binding;actin binding;cytoskeletal motor activity
137	TGME49_263300	eukaryotic porin protein	mitochondrion - membranes	mitochondrion - membranes	voltage-gated anion channel activity
138	TGME49_263320	hypothetical protein	nucleus - non-chromatin	nucleus - non-chromatin	N/A
139	TGME49_263430	3-hydroxyisobutyrate dehydrogenase	cytosol	19S proteasome	2-hydroxy-3-oxopropionate reductase activity;3-hydroxyacyl-CoA dehydrogenase activity;NAD binding;NADP binding;oxidoreductase activity;phosphogluconate dehydrogenase (decarboxylating) activity
140	TGME49_265330	cell-cycle-associated protein kinase GSK, putative	nucleus - chromatin	nucleus - chromatin	ATP binding;protein kinase activity;protein serine/threonine kinase activity;tau-protein kinase activity
141	TGME49_266080	hypothetical protein	apical 1	apical 1	N/A
142	TGME49_266760	isocitrate dehydrogenase	nucleus - chromatin	PM - peripheral 2	NAD binding;isocitrate dehydrogenase (NADP+) activity;magnesium ion binding;oxidoreductase activity, acting on the CH-OH group of donors, NAD or NADP as acceptor
143	TGME49_266960	beta tubulin	tubulin cytoskeleton	tubulin cytoskeleton	GTP binding;GTPase activity;structural constituent of cytoskeleton
144	TGME49_266970	hypothetical protein	PM - peripheral 2	PM - peripheral 2	protein binding
145	TGME49_267050	hydrolase, alpha/beta fold family protein	cytosol	cytosol	hydrolase activity;serine-type peptidase activity
146	TGME49_267550	leucine-rich repeat protein LRR1	cytosol	cytosol	adenylate cyclase activity;protein binding
147	TGME49_268890	citrate synthase I	mitochondrion - soluble	mitochondrion - soluble	acyltransferase, acyl groups converted into alkyl on transfer;citrate (Si)-synthase activity
148	TGME49_269190	glyceraldehyde-3-phosphate dehydrogenase GAPDH2	apicoplast	apicoplast	NAD binding;NADP binding;glyceraldehyde-3-phosphate dehydrogenase (NAD+) (phosphorylating) activity;oxidoreductase activity, acting on the aldehyde or oxo group of donors, NAD or NADP as acceptor
149	TGME49_269250	Mov34/MPN/PAD-1 family protein	19S proteasome	cytosol	protein binding
150	TGME49_269885	rhoptry metalloprotease toxolysin TLN1	rhoptries 2	rhoptries 2	catalytic activity;metal ion binding;metalloendopeptidase activity;metallopeptidase activity;zinc ion binding
151	TGME49_269980	preprotein translocase Sec61, putative	ER	ER	protein-transporting ATPase activity
152	TGME49_271050	SAG-related sequence SRS34A	PM - peripheral 1	PM - peripheral 1	N/A
153	TGME49_271888	3-ketoacyl-CoA reductase, putative	ER	ER	estradiol 17-beta-dehydrogenase activity;oxidoreductase activity
154	TGME49_271930	hypothetical protein	IMC	IMC	N/A
155	TGME49_272290	pyruvate dehydrogenase complex subunit PD-HE1Beta	apicoplast	apicoplast	catalytic activity;pyruvate dehydrogenase (acetyl-transferring) activity
156	TGME49_273090	cell division protein CDC48CY	cytosol	cytosol	ATP binding;ATP hydrolysis activity;four-way junction helicase activity;hydrolase activity;microtubule-severing ATPase activity
157	TGME49_273560	kinesin heavy chain, putative	dense granules	apical 1	ATP binding;microtubule binding;microtubule motor activity
158	TGME49_275690	ClpB, putative	apicoplast	apicoplast	ATP binding;ATP hydrolysis activity;transcription factor binding
159	TGME49_276140	ADP ribosylation factor ARF1	nucleus - chromatin	nucleus - chromatin	GTP binding
160	TGME49_276930	hypothetical protein	nucleus - chromatin	PM - peripheral 2	N/A
161	TGME49_278660	P-type ATPase4, putative	PM - integral	Golgi	ATP binding;P-type calcium transporter activity;catalytic activity;hydrolase activity;metal ion binding;nucleotide binding
162	TGME49_278830	glucose-6-phosphate 1-dehydrogenase	nucleus - chromatin	nucleus - chromatin	6-phosphogluconolactonase activity;NADP binding;glucose-6-phosphate dehydrogenase activity;oxidoreductase activity, acting on CH-OH group of donors
163	TGME49_279100	hypothetical protein	dense granules	dense granules	N/A
164	TGME49_279390	proliferation-associated protein 2G4, putative	nucleus - non-chromatin	nucleus - non-chromatin	aminopeptidase activity
165	TGME49_280600	histidyl-tRNA synthetase (HisRS), putative	cytosol	cytosol	ATP binding;aminoacyl-tRNA ligase activity;ammonia-lyase activity;catalytic activity;histidine-tRNA ligase activity;nucleotide binding
166	TGME49_280740	signal peptidase	ER	ER	peptidase activity;serine-type peptidase activity
167	TGME49_282055	protein phosphatase PP2C-hn	rhoptries 1	rhoptries 1	catalytic activity;phosphoprotein phosphatase activity;protein serine/threonine phosphatase activity
168	TGME49_283540	hypothetical protein	micronemes	micronemes	N/A
169	TGME49_284540	ATP synthase F1, delta subunit protein	mitochondrion - membranes	mitochondrion - membranes	proton-transporting ATP synthase activity, rotational mechanism
170	TGME49_285510	hypothetical protein	mitochondrion - membranes	mitochondrion - membranes	N/A
171	TGME49_286580	hypothetical protein	IMC	IMC	N/A
172	TGME49_286590	microtubule associated protein SPM2	tubulin cytoskeleton	tubulin cytoskeleton	N/A
173	TGME49_286600	hypothetical protein	tubulin cytoskeleton	tubulin cytoskeleton	N/A
174	TGME49_288500	FAD Malate-dehydrogenase (MDH-FAD)	mitochondrion - soluble	mitochondrion - soluble	malate dehydrogenase (menaquinone) activity;malate dehydrogenase (quinone) activity;oxidoreductase activity
175	TGME49_288830	NADH dehydrogenase (NDH2-II)	mitochondrion - membranes	mitochondrion - membranes	NADH dehydrogenase (ubiquinone) activity;flavin adenine dinucleotide binding;oxidoreductase activity
176	TGME49_289530	ribosomal protein RPL19	60S ribosome	60S ribosome	RNA binding;structural constituent of ribosome
177	TGME49_289580	strictosidine synthase subfamily protein	ER	ER	strictosidine synthase activity
178	TGME49_289800	hypothetical protein	Golgi	Golgi	N/A
179	TGME49_290030	hypothetical protein	mitochondrion - membranes	mitochondrion - membranes	N/A
180	TGME49_290160	sortilin, putative	Golgi	Golgi	protein binding
181	TGME49_290200	NAD/NADP octopine/nopaline dehydrogenase, alpha-helical domain-containing protein	nucleus - non-chromatin	nucleus - non-chromatin	obsolete coenzyme binding;oxidoreductase activity
182	TGME49_290290	ubiquitin-activating enzyme E1 family protein	cytosol	cytosol	ATP binding;catalytic activity;ubiquitin-like modifier activating enzyme activity
183	TGME49_290660	RNA recognition motif-containing protein	nucleus - non-chromatin	nucleus - non-chromatin	RNA binding;nucleic acid binding
184	TGME49_291960	rhoptry kinase family protein ROP40 (incomplete catalytic triad)	rhoptries 1	rhoptries 1	kinase activity
185	TGME49_292080	leucyl-tRNA synthetase	cytosol	cytosol	ATP binding;aminoacyl-tRNA editing activity;aminoacyl-tRNA ligase activity;leucine-tRNA ligase activity;nucleotide binding
186	TGME49_292130	ribosomal protein RPL13A	60S ribosome	60S ribosome	structural constituent of ribosome
187	TGME49_293180	NADP-specific glutamate dehydrogenase	cytosol	outlier	glutamate dehydrogenase (NADP+) activity;oxidoreductase activity;oxidoreductase activity, acting on the CH-NH2 group of donors, NAD or NADP as acceptor
188	TGME49_293570	translocation protein sec62, putative	ER	ER	obsolete protein transporter activity
189	TGME49_294670	translation initiation factor 3 subunit	nucleus - non-chromatin	nucleus - non-chromatin	nucleic acid binding;translation initiation factor activity
190	TGME49_294800	elongation factor 1-alpha (EF-1-ALPHA), putative	nucleus - non-chromatin	nucleus - non-chromatin	GTP binding;GTPase activity;nucleotidyltransferase activity;sulfate adenylyltransferase (ATP) activity;translation elongation factor activity
191	TGME49_295125	rhoptry protein ROP4	rhoptries 1	rhoptries 1	ATP binding;protein kinase activity
192	TGME49_295360	hypothetical protein	IMC	IMC	N/A
193	TGME49_297070	hypothetical protein	rhoptries 2	rhoptries 2	carbonate dehydratase activity;zinc ion binding
194	TGME49_297470	myosin light chain 2, putative	PM - peripheral 1	PM - peripheral 1	calcium ion binding
195	TGME49_297500	T-complex protein 1 eta subunit	cytosol	cytosol	ATP binding;unfolded protein binding
196	TGME49_297810	hypothetical protein	mitochondrion - membranes	mitochondrion - membranes	N/A
197	TGME49_299050	ribosomal protein RPL17	60S ribosome	60S ribosome	structural constituent of ribosome
198	TGME49_299070	pyruvate kinase PyKII	mitochondrion - soluble	mitochondrion - soluble	carbon-carbon lyase activity;catalytic activity;kinase activity;magnesium ion binding;potassium ion binding;pyruvate kinase activity
199	TGME49_299210	CTP synthase	cytosol	cytosol	ATP binding;CTP synthase activity;hydrolase activity
200	TGME49_299810	cysteine-tRNA synthetase (CysRS)	cytosol	cytosol	ATP binding;aminoacyl-tRNA ligase activity;cysteine-tRNA ligase activity;nucleotide binding
201	TGME49_300000	ribosomal protein RPL18	60S ribosome	60S ribosome	structural constituent of ribosome
202	TGME49_300100	rhoptry neck protein RON2	rhoptries 1	rhoptries 1	N/A
203	TGME49_301120	acetyl-CoA acetyltransferase	mitochondrion - soluble	mitochondrion - soluble	acetyl-CoA C-acetyltransferase activity;acyltransferase activity, transferring groups other than amino-acyl groups;catalytic activity
204	TGME49_301440	calcium-dependent protein kinase CDPK1	nucleus - chromatin	nucleus - chromatin	ATP binding;calcium ion binding;calmodulin-dependent protein kinase activity;phosphotransferase activity, alcohol group as acceptor;protein kinase activity
205	TGME49_305850	RNA recognition motif-containing protein	nucleus - non-chromatin	nucleus - non-chromatin	RNA binding;nucleic acid binding
206	TGME49_306030	glutathione s-transferase, n-terminal domain containing protein	ER	ER	protein binding;transferase activity
207	TGME49_306670	hypothetical protein	mitochondrion - membranes	mitochondrion - membranes	N/A
208	TGME49_306960	phenylalanine--tRNA ligase, beta subunit protein	cytosol	cytosol	ATP binding;RNA binding;magnesium ion binding;phenylalanine-tRNA ligase activity
209	TGME49_307850	6-phosphogluconate dehydrogenase	cytosol	cytosol	NADP binding;oxidoreductase activity;phosphogluconate dehydrogenase (decarboxylating) activity
210	TGME49_308020	SAG-related sequence SRS57	PM - peripheral 1	PM - peripheral 1	N/A
211	TGME49_308840	SAG-related sequence SRS51	PM - peripheral 1	PM - peripheral 1	N/A
212	TGME49_309752	succinate-Coenzyme A ligase, beta subunit, putative	mitochondrion - soluble	mitochondrion - soluble	ATP binding;catalytic activity;magnesium ion binding;succinate-CoA ligase (ADP-forming) activity;succinate-CoA ligase (GDP-forming) activity
213	TGME49_310030	cyclase-associated protein, putative	cytosol	PM - peripheral 2	actin binding
214	TGME49_310670	glycogen phosphorylase 1, putative	cytosol	cytosol	1,4-alpha-oligoglucan phosphorylase activity;SHG alpha-glucan phosphorylase activity;glycogen phosphorylase activity;linear malto-oligosaccharide phosphorylase activity;pyridoxal phosphate binding
215	TGME49_310750	emp24/gp25L/p24 family protein	Golgi	Golgi	N/A
216	TGME49_311430	fibrillarin	nucleolus	nucleolus	RNA binding;methyltransferase activity
217	TGME49_311470	rhoptry neck protein RON5	rhoptries 1	rhoptries 1	N/A
218	TGME49_312050	small GTPase Rab2, putative	PM - integral	Golgi	GTP binding;GTPase activity
219	TGME49_312150	hypothetical protein	rhoptries 2	rhoptries 2	N/A
220	TGME49_312200	serine/threonine protein phosphatase	cytosol	cytosol	hydrolase activity;phosphoprotein phosphatase activity;protein binding
221	TGME49_312600	heat shock protein HSP21	cytosol	cytosol	N/A
222	TGME49_312630	anonymous antigen-1, putative	cytosol	cytosol	protein binding
223	TGME49_313080	hypothetical protein	ER	ER	N/A
224	TGME49_313140	isocitrate dehydrogenase	mitochondrion - soluble	mitochondrion - soluble	NAD binding;isocitrate dehydrogenase (NADP+) activity;magnesium ion binding;oxidoreductase activity, acting on the CH-OH group of donors, NAD or NADP as acceptor
225	TGME49_314400	pyruvate dehydrogenase E1 component, beta subunit, putative	mitochondrion - soluble	mitochondrion - soluble	3-methyl-2-oxobutanoate dehydrogenase (2-methylpropanoyl-transferring) activity;catalytic activity
226	TGME49_315620	vacuolar ATP synthase subunit C, putative	nucleus - non-chromatin	PM - peripheral 2	ATPase-coupled transmembrane transporter activity;proton transmembrane transporter activity
227	TGME49_315690	DnaJ domain-containing protein	nucleus - chromatin	nucleus - chromatin	heat shock protein binding
228	TGME49_316340	hypothetical protein	IMC	IMC	N/A
229	TGME49_318310	transketolase	cytosol	cytosol	catalytic activity;formaldehyde transketolase activity;metal ion binding;transketolase activity
230	TGME49_318510	N-ethylmaleimide-sensitive fusion protein, putative	nucleus - chromatin	nucleus - chromatin	ATP binding;ATP hydrolysis activity
231	TGME49_320050	ribosomal protein RPL5	cytosol	cytosol	5S rRNA binding;structural constituent of ribosome
232	TGME49_320220	ubiquinol cytochrome c oxidoreductase, putative	mitochondrion - membranes	mitochondrion - membranes	2 iron, 2 sulfur cluster binding;oxidoreductase activity;ubiquinol-cytochrome-c reductase activity
233	TGME49_321500	RNA recognition motif-containing protein	nucleus - non-chromatin	nucleus - non-chromatin	RNA binding;nucleic acid binding;protein binding
234	TGME49_321680	hypothetical protein	cytosol	19S proteasome	RNA binding

## Sheet: Hsp90 
Table S4 tab4	The 264 interactors of Hsp90 subtracting those resulting from the intersection of Tgj1 and Hsp90 PPIs
	GeneID	Product Description	Predicted Location (TAGM-MAP)	Top Predicted Location (TAGM-MCMC)	Computed GO Processes
1	TGME49_200370	prenyltransferase and squalene oxidase repeat-containing protein	N/A	N/A	protein farnesylation
2	TGME49_202300	inosine triphosphate pyrophosphatase, putative	cytosol	cytosol	deoxyribonucleoside triphosphate catabolic process;nucleoside triphosphate catabolic process;nucleotide metabolic process
3	TGME49_202310	O-sialoglycoprotein endopeptidase	N/A	N/A	proteolysis;tRNA threonylcarbamoyladenosine modification
4	TGME49_202370	T-complex protein 1, epsilon subunit (TCP-1-epsilon), putative	cytosol	cytosol	cellular protein metabolic process;protein folding
5	TGME49_202530	aspartate-tRNA ligase	cytosol	cytosol	aspartyl-tRNA aminoacylation;tRNA aminoacylation for protein translation
6	TGME49_202690	DNA-directed RNA polymerase II RPB9	nucleus - non-chromatin	nucleolus	mRNA cleavage;transcription, DNA-templated
7	TGME49_202790	dihydrouridine synthase (dus) protein	N/A	N/A	obsolete oxidation-reduction process;tRNA processing
8	TGME49_202960	glycine cleavage H-protein	mitochondrion - soluble	mitochondrion - soluble	glycine catabolic process;glycine decarboxylation via glycine cleavage system
9	TGME49_203380	DnaJ domain-containing protein	nucleus - non-chromatin	nucleus - non-chromatin	N/A
10	TGME49_203610	3'-5' exoribonuclease csl4, putative	nucleus - chromatin	nucleolus	RNA processing
11	TGME49_203830	FHA domain-containing protein	N/A	N/A	N/A
12	TGME49_203940	ABC1 protein	mitochondrion - membranes	mitochondrion - membranes	N/A
13	TGME49_204480	thioredoxin domain-containing protein	apicoplast	apicoplast	cell redox homeostasis
14	TGME49_205180	RNA recognition motif-containing protein	nucleus - non-chromatin	nucleus - non-chromatin	mRNA splicing, via spliceosome
15	TGME49_205340	ribosomal protein RPS12	40S ribosome	40S ribosome	translation
16	TGME49_205562	hypothetical protein	N/A	N/A	N/A
17	TGME49_205710	lysine-tRNA ligase	cytosol	cytosol	lysyl-tRNA aminoacylation;tRNA aminoacylation;tRNA aminoacylation for protein translation
18	TGME49_206480	hypothetical protein	mitochondrion - membranes	mitochondrion - membranes	N/A
19	TGME49_206510	toxolysin TLN4	micronemes	micronemes	proteolysis
20	TGME49_207430	ATP-dependent RNA helicase DDX1, putative	nucleus - non-chromatin	nucleus - non-chromatin	N/A
21	TGME49_207440	ribosomal protein RPS4	40S ribosome	40S ribosome	translation
22	TGME49_207620	pyridine nucleotide-disulfide oxidoreductase domain-containing protein	mitochondrion - soluble	mitochondrion - soluble	obsolete oxidation-reduction process
23	TGME49_207640	isoleucyl-tRNA synthetase family protein	cytosol	cytosol	isoleucyl-tRNA aminoacylation;tRNA aminoacylation for protein translation
24	TGME49_210800	activator of hsp90 ATPase, putative	cytosol	cytosol	N/A
25	TGME49_210960	replication factor C subunit 4, putative	nucleus - chromatin	nucleus - chromatin	DNA recombination;DNA repair;DNA replication
26	TGME49_211290	rhoptry protein ROP15	rhoptries 1	rhoptries 1	N/A
27	TGME49_211690	AAA family protein	nucleus - chromatin	nucleus - chromatin	N/A
28	TGME49_212100	ThiF family protein	mitochondrion - membranes	mitochondrion - membranes	N/A
29	TGME49_212950	ADP-ribosylation factor family protein 2, putative	nucleus - chromatin	nucleolus	small GTPase mediated signal transduction
30	TGME49_213970	ribosomal RNA small subunit methyltransferase B, putative	N/A	N/A	methylation;tRNA methylation
31	TGME49_214150	mitochondrial inner membrane translocase subunit TIM17, putative	mitochondrion - membranes	mitochondrion - membranes	N/A
32	TGME49_214530	DnaJ domain-containing protein	mitochondrion - membranes	mitochondrion - membranes	N/A
33	TGME49_214780	hydrolase, NUDIX family protein	cytosol	cytosol	N/A
34	TGME49_215470	ribosomal protein RPL10A	60S ribosome	60S ribosome	translation
35	TGME49_215775	rhoptry protein ROP8	rhoptries 1	rhoptries 1	protein phosphorylation
36	TGME49_216510	thioredoxin, putative	mitochondrion - membranes	mitochondrion - membranes	N/A
37	TGME49_216560	methyltransferase domain-containing protein	N/A	N/A	metabolic process;methylation;rRNA processing
38	TGME49_216790	ATP-binding cassette sub-family E member 1, putative	nucleus - non-chromatin	nucleus - non-chromatin	N/A
39	TGME49_216880	guanine nucleotide-binding protein	cytosol	cytosol	N/A
40	TGME49_216960	elongation factor Tu GTP binding domain-containing protein	nucleus - chromatin	nucleolus	N/A
41	TGME49_219750	cytochrome c, putative	mitochondrion - soluble	mitochondrion - soluble	N/A
42	TGME49_220940	ribosomal RNA methyltransferase (FtsJ) family protein	N/A	N/A	RNA methylation;methylation
43	TGME49_221490	cell cycle regulator protein	cytosol	19S proteasome	N/A
44	TGME49_222840	Ser/Thr phosphatase family protein	cytosol	cytosol	N/A
45	TGME49_222990	ribosomal protein S18, putative	mitochondrion - soluble	mitochondrion - soluble	translation
46	TGME49_223020	coproporphyrinogen III oxidase	cytosol	cytosol	obsolete oxidation-reduction process;porphyrin-containing compound biosynthetic process
47	TGME49_223580	mediator complex subunit MED4	N/A	N/A	N/A
48	TGME49_224220	serine/threonine-protein phosphatase PP2A catalytic subunit	cytosol	cytosol	N/A
49	TGME49_225080	ribosomal protein RPS18	40S ribosome	40S ribosome	translation
50	TGME49_225930	triose-phosphate isomerase TPI-I	cytosol	cytosol	gluconeogenesis;glycolytic process;metabolic process
51	TGME49_225970	mediator complex subunit MED31	N/A	N/A	regulation of transcription, DNA-templated
52	TGME49_226410	EF-1 guanine nucleotide exchange domain-containing protein	cytosol	cytosol	translational elongation
53	TGME49_226960	phosphofructokinase PFKII	cytosol	cytosol	fructose 6-phosphate metabolic process;glycolytic process
54	TGME49_227450	hydrolase, NUDIX family protein	nucleus - chromatin	nucleus - chromatin	N/A
55	TGME49_227830	mitochondrial inner membrane translocase TIM44, putative	mitochondrion - soluble	mitochondrion - soluble	intracellular protein transport
56	TGME49_228290	phospholipase/carboxylesterase	cytosol	cytosol	N/A
57	TGME49_228490	hypothetical protein	cytosol	cytosol	N/A
58	TGME49_229180	HEAT repeat-containing protein	cytosol	cytosol	intracellular protein transport;protein import into nucleus
59	TGME49_229420	cytochrome c, putative	mitochondrion - soluble	mitochondrion - soluble	N/A
60	TGME49_229990	T-complex protein 1 subunit alpha, putative	cytosol	cytosol	cellular protein metabolic process;protein folding
61	TGME49_230520	cyclophilin 1, putative	mitochondrion - soluble	mitochondrion - soluble	protein folding;protein peptidyl-prolyl isomerization
62	TGME49_231590	SGS domain-containing protein	N/A	N/A	N/A
63	TGME49_232350	lactate dehydrogenase LDH1	cytosol	cytosol	carbohydrate metabolic process;carboxylic acid metabolic process;obsolete oxidation-reduction process
64	TGME49_232390	18S rRNA biogenesis protein RCL1 protein	nucleolus	nucleolus	RNA processing;ribosome biogenesis
65	TGME49_232660	Hsp70 interacting protein HIP	cytosol	cytosol	N/A
66	TGME49_232815	Erv1 / Alr family protein	mitochondrion - soluble	mitochondrion - soluble	obsolete oxidation-reduction process
67	TGME49_233100	SPFH domain / Band 7 family protein	mitochondrion - membranes	mitochondrion - membranes	N/A
68	TGME49_233460	SAG-related sequence SRS29B	PM - peripheral 1	PM - peripheral 1	N/A
69	TGME49_233680	nuclear movement family protein	cytosol	19S proteasome	N/A
70	TGME49_233820	DNA polymerase epsilon subunit B protein	nucleus - chromatin	nucleus - chromatin	DNA replication
71	TGME49_234380	hypothetical protein	micronemes	micronemes	N/A
72	TGME49_234420	ATPase, AAA family protein	mitochondrion - membranes	mitochondrion - membranes	DNA recombination;DNA repair;mitochondrion organization
73	TGME49_234510	ankyrin repeat-containing protein	mitochondrion - soluble	mitochondrion - soluble	N/A
74	TGME49_235540	eukaryotic initiation factor-2 beta, putative	cytosol	cytosol	translational initiation
75	TGME49_235610	ATPase, AAA family protein	nucleus - chromatin	nucleus - chromatin	N/A
76	TGME49_235750	ULK kinase	PM - integral	Golgi	protein phosphorylation
77	TGME49_235905	ribonuclease z, putative	N/A	N/A	N/A
78	TGME49_236070	pyrroline-5-carboxylate reductase	nucleus - chromatin	PM - peripheral 2	L-proline biosynthetic process;obsolete oxidation-reduction process;proline biosynthetic process
79	TGME49_236840	zinc finger (C-x8-C-x5-C-x3-H)-2, putative	nucleus - chromatin	nucleus - chromatin	N/A
80	TGME49_237260	Coiled-coil domain containing 124 family protein	nucleus - chromatin	nucleus - chromatin	N/A
81	TGME49_237470	glycine cleavage T-protein (aminomethyl transferase) domain-containing protein	mitochondrion - soluble	mitochondrion - soluble	glycine catabolic process
82	TGME49_238000	peptidyl-prolyl isomerase	mitochondrion - soluble	nucleolus	protein folding;protein peptidyl-prolyl isomerization
83	TGME49_238230	Ser/Thr phosphatase family protein	nucleus - chromatin	nucleolus	mRNA processing
84	TGME49_239260	histone H4	nucleus - chromatin	nucleus - chromatin	N/A
85	TGME49_239720	50S ribosomal protein l24, putative	N/A	N/A	translation
86	TGME49_239760	ribosomal protein RPL22	60S ribosome	60S ribosome	translation
87	TGME49_241830	peptidyl-prolyl cis-trans isomerase	N/A	N/A	protein folding;protein peptidyl-prolyl isomerization
88	TGME49_241860	N-acetylglucosaminyl-phosphatidylinositol biosynthetic protein PigA, family GT4 protein	N/A	N/A	GPI anchor biosynthetic process;biosynthetic process
89	TGME49_242625	ATPase family associated with various cellular activities (AAA) subfamily protein	N/A	N/A	N/A
90	TGME49_243410	tetratricopeptide repeat-containing protein	ER	ER	N/A
91	TGME49_243510	OTU family cysteine protease	cytosol	19S proteasome	N/A
92	TGME49_243730	rhoptry protein ROP9	rhoptries 1	rhoptries 1	N/A
93	TGME49_243910	Cof family hydrolase subfamily protein	cytosol	cytosol	metabolic process
94	TGME49_243950	prohibitin, putative	mitochondrion - membranes	mitochondrion - membranes	N/A
95	TGME49_244020	activator of hsp90 atpase 1 family protein	cytosol	cytosol	response to stress
96	TGME49_244650	eukaryotic initiation factor-5, putative	cytosol	cytosol	translational initiation
97	TGME49_245590	rhomboid protease ROM6	N/A	N/A	N/A
98	TGME49_246060	DNA-dependent RNA polymerase	mitochondrion - soluble	nucleolus	transcription, DNA-templated
99	TGME49_246340	DnaJ domain-containing protein	nucleus - chromatin	nucleus - chromatin	N/A
100	TGME49_246460	hypothetical protein	Golgi	PM - peripheral 2	N/A
101	TGME49_247550	heat shock protein HSP60	mitochondrion - soluble	mitochondrion - soluble	cellular protein metabolic process;protein folding;protein refolding
102	TGME49_247760	AMP-binding enzyme domain-containing protein	cytosol	cytosol	metabolic process
103	TGME49_249260	cell-cycle-associated protein kinase CDK, putative	nucleus - chromatin	nucleolus	protein phosphorylation
104	TGME49_249560	DNA-directed RNA polymerase alpha chain rpoA	apicoplast	apicoplast	transcription, DNA-templated
105	TGME49_249810	activating signal cointegrator 1 complex subunit 3, putative	cytosol	nucleolus	N/A
106	TGME49_249900	adenine nucleotide translocator, putative	mitochondrion - membranes	mitochondrion - membranes	transmembrane transport
107	TGME49_251550	acyl-coa-binding protein	cytosol	cytosol	N/A
108	TGME49_251780	heat shock protein	mitochondrion - soluble	mitochondrion - soluble	protein folding
109	TGME49_251850	serine/threonine protein phosphatase	cytosol	cytosol	N/A
110	TGME49_252220	tetratricopeptide repeat domain containing protein	cytosol	cytosol	N/A
111	TGME49_253070	hydrolase, TatD family protein	cytosol	cytosol	N/A
112	TGME49_253090	DEAD/DEAH box helicase domain-containing protein	nucleus - non-chromatin	nucleus - non-chromatin	N/A
113	TGME49_253780	GTP cyclohydrolase I, putative	N/A	N/A	tetrahydrofolate biosynthetic process
114	TGME49_253890	peptidase M16 inactive domain-containing protein	apicoplast	apicoplast	proteolysis
115	TGME49_254090	hypothetical protein	N/A	N/A	N/A
116	TGME49_254510	ankyrin repeat-containing protein	cytosol	19S proteasome	N/A
117	TGME49_256865	WD repeat domain 35 family protein	N/A	N/A	N/A
118	TGME49_257680	myosin light chain MLC1	IMC	IMC	N/A
119	TGME49_257990	heat shock protein 101, putative	cytosol	nucleus - chromatin	protein metabolic process;regulation of transcription, DNA-templated
120	TGME49_258590	hypothetical protein	apicoplast	apicoplast	N/A
121	TGME49_259000	hypothetical protein	ER	ER	N/A
122	TGME49_259570	CMP/dCMP deaminase, zinc-binding, putative	N/A	N/A	N/A
123	TGME49_259660	orotate phosphoribosyltransferase	cytosol	cytosol	nucleoside metabolic process;pyrimidine nucleotide biosynthetic process
124	TGME49_259690	orotidine-5-phosphate decarboxylase/orotate phosphoribosyltransferase	cytosol	cytosol	'de novo' pyrimidine nucleobase biosynthetic process;pyrimidine nucleotide biosynthetic process
125	TGME49_259980	DnaJ domain-containing protein	ER	ER	N/A
126	TGME49_260850	mitochondrial import inner membrane translocase subunit TIM10, putative	N/A	N/A	protein insertion into mitochondrial inner membrane;protein targeting to mitochondrion
127	TGME49_261050	RNB family domain-containing protein	nucleus - non-chromatin	nucleolus	N/A
128	TGME49_261230	ankyrin repeat-containing protein	N/A	N/A	N/A
129	TGME49_261470	U6 snRNA-associated Sm family protein LSm6, putative	nucleus - non-chromatin	nucleus - non-chromatin	mRNA splicing, via spliceosome
130	TGME49_261600	creatinase domain-containing protein	cytosol	cytosol	cellular process
131	TGME49_262040	SAC3/GANP family protein	cytosol	cytosol	formation of cytoplasmic translation initiation complex;regulation of translational initiation
132	TGME49_262100	tetratricopeptide repeat-containing protein	cytosol	cytosol	N/A
133	TGME49_262160	hypothetical protein	N/A	N/A	N/A
134	TGME49_262470	C protein immunoglobulin-A-binding beta antigen, putative	N/A	N/A	N/A
135	TGME49_262520	cyclophilin, putative	mitochondrion - soluble	mitochondrion - soluble	protein folding;protein peptidyl-prolyl isomerization
136	TGME49_263070	CMGC kinase, CK2 family	cytosol	cytosol	protein phosphorylation
137	TGME49_263190	adenylosuccinate lyase, putative	cytosol	19S proteasome	'de novo' AMP biosynthetic process;'de novo' IMP biosynthetic process;IMP biosynthetic process;purine ribonucleotide biosynthetic process
138	TGME49_263530	chaperonin, putative	mitochondrion - soluble	mitochondrion - soluble	protein folding
139	TGME49_263580	bromodomain-containing protein	nucleus - chromatin	nucleus - chromatin	N/A
140	TGME49_263700	ribosomal protein RPS14	40S ribosome	40S ribosome	translation
141	TGME49_263850	hypothetical protein	cytosol	cytosol	N/A
142	TGME49_264690	cyclin 4, putative	nucleus - non-chromatin	nucleus - non-chromatin	regulation of transcription by RNA polymerase II
143	TGME49_264720	hypothetical protein	apicoplast	apicoplast	N/A
144	TGME49_265160	hypothetical protein	N/A	N/A	N/A
145	TGME49_265220	co-chaperone GrpE protein	mitochondrion - soluble	mitochondrion - soluble	protein folding
146	TGME49_266470	hypothetical protein	nucleus - non-chromatin	nucleus - non-chromatin	N/A
147	TGME49_266800	integral membrane protein, putative	Golgi	Golgi	cellular manganese ion homeostasis
148	TGME49_267360	histone deacetylase SIR2-like	N/A	N/A	protein deacetylation
149	TGME49_268290	DEAD/DEAH box helicase domain-containing protein	mitochondrion - soluble	mitochondrion - soluble	N/A
150	TGME49_268860	enolase 1	N/A	N/A	glycolytic process
151	TGME49_269000	ABC transporter family protein	mitochondrion - membranes	mitochondrion - membranes	transmembrane transport;transport
152	TGME49_270560	peptidyl-prolyl cis-trans isomerase family 1	nucleus - non-chromatin	nucleus - non-chromatin	protein folding;protein peptidyl-prolyl isomerization
153	TGME49_270640	RNA recognition motif-containing protein	nucleus - non-chromatin	nucleus - non-chromatin	N/A
154	TGME49_270650	deoxyribose-phosphate aldolase	N/A	N/A	deoxyribonucleotide catabolic process
155	TGME49_270780	DNA-directed RNA polymerase II RPB6	nucleus - non-chromatin	nucleolus	transcription, DNA-templated
156	TGME49_271820	lipoyltransferase and lipoate-protein ligase subfamily protein	mitochondrion - soluble	mitochondrion - soluble	cellular protein modification process;protein lipoylation
157	TGME49_272210	hypothetical protein	N/A	N/A	N/A
158	TGME49_272400	casein kinase ii regulatory subunit protein	cytosol	cytosol	N/A
159	TGME49_272670	peptidase family M3 protein	mitochondrion - soluble	mitochondrion - soluble	protein processing involved in protein targeting to mitochondrion;proteolysis
160	TGME49_273060	ribosomal protein S17, putative	N/A	N/A	translation
161	TGME49_273960	chaperonin GroS protein	apicoplast	apicoplast	protein folding
162	TGME49_274090	hypothetical protein	N/A	N/A	protein transport
163	TGME49_275310	hypothetical protein	nucleus - non-chromatin	nucleus - non-chromatin	mRNA splicing, via spliceosome
164	TGME49_277240	NTPase I	dense granules	dense granules	N/A
165	TGME49_277270	NTPase II	dense granules	dense granules	N/A
166	TGME49_277760	adenylosuccinate lyase, putative	cytosol	nucleus - chromatin	N/A
167	TGME49_278040	G-patch domain-containing protein	N/A	N/A	N/A
168	TGME49_278550	elongation factor Tu GTP binding domain-containing protein	N/A	N/A	N/A
169	TGME49_278740	diaminopimelate decarboxylase	mitochondrion - membranes	mitochondrion - membranes	lysine biosynthetic process via diaminopimelate
170	TGME49_279400	glutaredoxin, putative	cytosol	cytosol	cell redox homeostasis
171	TGME49_279430	cwf18 pre-mRNA splicing factor protein	nucleus - non-chromatin	nucleolus	N/A
172	TGME49_279450	adenylosuccinate synthetase, putative	cytosol	cytosol	'de novo' AMP biosynthetic process;purine nucleotide biosynthetic process
173	TGME49_280700	arginine decarboxylase	nucleus - non-chromatin	outlier	N/A
174	TGME49_280730	cytosolic fe-s cluster assembling factor nbp35, putative	mitochondrion - membranes	mitochondrion - membranes	iron-sulfur cluster assembly
175	TGME49_282200	ATPase, AAA family protein	N/A	N/A	protein metabolic process;regulation of transcription, DNA-templated
176	TGME49_283780	glucose-6-phosphate isomerase GPI	cytosol	cytosol	gluconeogenesis;glycolytic process
177	TGME49_283850	peptidyl-prolyl cis-trans isomerase	cytosol	cytosol	protein folding;protein peptidyl-prolyl isomerization
178	TGME49_284010	5'-3' exonuclease, N-terminal resolvase family domain-containing protein	N/A	N/A	DNA replication, Okazaki fragment processing
179	TGME49_285170	ribosomal RNA large subunit methyltransferase I, putative	mitochondrion - soluble	mitochondrion - soluble	methylation
180	TGME49_285200	cleavage and polyadenylation specifity factor protein	nucleus - non-chromatin	nucleus - non-chromatin	N/A
181	TGME49_285840	RAP domain-containing protein	mitochondrion - soluble	mitochondrion - soluble	N/A
182	TGME49_285950	hypothetical protein	nucleus - non-chromatin	nucleus - non-chromatin	N/A
183	TGME49_286080	elongation factor 2 family protein	nucleus - non-chromatin	nucleus - non-chromatin	small GTPase mediated signal transduction
184	TGME49_286210	protein phosphatase 4, catalytic subunit	cytosol	cytosol	N/A
185	TGME49_286420	elongation factor 1-alpha (EF-1-ALPHA), putative	N/A	N/A	translational elongation
186	TGME49_286450	dense granule protein GRA5	dense granules	dense granules	N/A
187	TGME49_286750	MA3 domain-containing protein	cytosol	cytosol	negative regulation of transcription, DNA-templated
188	TGME49_286790	nuclear factor NF2	nucleus - non-chromatin	nucleus - non-chromatin	N/A
189	TGME49_287500	T complex chaperonin, putative	cytosol	cytosol	cellular protein metabolic process;protein folding
190	TGME49_288350	hypothetical protein	cytosol	cytosol	negative regulation of transcription, DNA-templated
191	TGME49_288400	LETM1 family protein	mitochondrion - membranes	mitochondrion - membranes	N/A
192	TGME49_288530	NOL1/NOP2/sun family protein	nucleus - non-chromatin	nucleus - non-chromatin	methylation;rRNA processing
193	TGME49_288620	Erv1 / Alr family protein	mitochondrion - soluble	mitochondrion - soluble	obsolete oxidation-reduction process
194	TGME49_289230	50S ribosomal protein L12, putative	apicoplast	apicoplast	translation
195	TGME49_289250	cyclophilin, putative	cytosol	cytosol	protein folding;protein peptidyl-prolyl isomerization
196	TGME49_289600	heat shock protein HSP29	cytosol	cytosol	N/A
197	TGME49_289790	hypothetical protein	N/A	N/A	N/A
198	TGME49_290170	kelch repeat domain containing/Serine/threonine protein phosphatase protein	nucleus - chromatin	PM - peripheral 2	brassinosteroid mediated signaling pathway
199	TGME49_290240	hypothetical protein	ER	ER	N/A
200	TGME49_290600	succinyl-CoA-synthetase alpha SCSA	mitochondrion - soluble	mitochondrion - soluble	metabolic process;tricarboxylic acid cycle
201	TGME49_290670	leucyl aminopeptidase LAP	cytosol	cytosol	protein metabolic process;proteolysis
202	TGME49_291820	RNA helicase (UPF2 interacting domain) protein	nucleus - non-chromatin	nucleus - non-chromatin	nuclear-transcribed mRNA catabolic process, nonsense-mediated decay
203	TGME49_291850	ribosomal protein RPS30	N/A	N/A	translation
204	TGME49_292920	heat shock protein 75, putative	mitochondrion - soluble	mitochondrion - soluble	protein folding;response to stress
205	TGME49_293610	dihydroorotase	N/A	N/A	metabolic process;pyrimidine nucleobase biosynthetic process
206	TGME49_293870	thioredoxin, putative	cytosol	cytosol	cell redox homeostasis;glycerol ether metabolic process;obsolete oxidation-reduction process
207	TGME49_294180	tRNA -methyltransferase family protein	N/A	N/A	tRNA modification
208	TGME49_294440	NOL1/NOP2/sun family protein	cytosol	outlier	methylation
209	TGME49_294880	8-oxoguanine DNA glycosylase, N-terminal domain-containing protein	N/A	N/A	DNA repair;base-excision repair;nucleotide-excision repair
210	TGME49_294920	general transcription factor IIH polypeptide 2 GTF2H2	nucleus - chromatin	nucleolus	DNA repair;nucleotide-excision repair;regulation of transcription, DNA-templated;transcription, DNA-templated
211	TGME49_295040	HEAT repeat-containing protein	cytosol	cytosol	protein import into nucleus
212	TGME49_295310	tubulin binding cofactor A protein	nucleus - non-chromatin	nucleolus	post-chaperonin tubulin folding pathway;tubulin complex assembly
213	TGME49_295340	UV excision repair protein Rad23 protein	cytosol	cytosol	nucleotide-excision repair;proteasome-mediated ubiquitin-dependent protein catabolic process
214	TGME49_300320	dimethyladenosine transferase	N/A	N/A	rRNA modification;rRNA processing
215	TGME49_300360	ADP/ATP translocase	N/A	N/A	transmembrane transport
216	TGME49_301010	serine/threonine protein phosphatase, putative	cytosol	nucleolus	N/A
217	TGME49_304650	histidine acid phosphatase superfamily protein	nucleus - chromatin	nucleus - chromatin	N/A
218	TGME49_305520	ribosomal protein RPS2	40S ribosome	40S ribosome	translation
219	TGME49_305780	5'-3' exoribonuclease, putative	nucleus - non-chromatin	nucleus - non-chromatin	nucleobase-containing compound metabolic process
220	TGME49_305820	SGS domain-containing protein	cytosol	cytosol	N/A
221	TGME49_306520	tRNA pseudouridine synthase B, putative	N/A	N/A	RNA modification;RNA processing;pseudouridine synthesis
222	TGME49_308040	ZPR1 zinc finger domain-containing protein	cytosol	outlier	N/A
223	TGME49_308050	thioredoxin domain-containing protein	N/A	N/A	cell redox homeostasis
224	TGME49_308580	Lon protease family protein	mitochondrion - soluble	mitochondrion - soluble	protein catabolic process;proteolysis
225	TGME49_308920	splicing factor U2AF protein	nucleus - non-chromatin	nucleus - non-chromatin	N/A
226	TGME49_309210	peroxiredoxin 6, putative	cytosol	cytosol	cell redox homeostasis;obsolete oxidation-reduction process
227	TGME49_309590	rhoptry protein ROP1	rhoptries 1	rhoptries 1	N/A
228	TGME49_309730	thioredoxin reductase	cytosol	cytosol	cell redox homeostasis;obsolete oxidation-reduction process
229	TGME49_310150	AMP-binding enzyme domain-containing protein	Golgi	PM - peripheral 2	metabolic process
230	TGME49_310430	Hsp90 domain-containing protein	apicoplast	apicoplast	protein folding;response to stress
231	TGME49_310640	phosphorylase family protein	cytosol	cytosol	nucleoside metabolic process
232	TGME49_310770	hypothetical protein	apicoplast	apicoplast	N/A
233	TGME49_311270	hypothetical protein	N/A	N/A	N/A
234	TGME49_311290	protein tyrosine phosphatase family protein, ptpla protein	ER	ER	N/A
235	TGME49_311310	protein phosphatase 2B catalytic subunit, calcineurin family phosphatse superfamily protein	cytosol	cytosol	N/A
236	TGME49_311750	mago binding protein	nucleus - non-chromatin	nucleus - non-chromatin	exon-exon junction complex disassembly
237	TGME49_312480	uracil phosphoribosyltransferase FUR1, putative	cytosol	cytosol	nucleoside metabolic process
238	TGME49_312520	tRNA dimethylallyltransferase	nucleus - chromatin	nucleus - chromatin	tRNA processing
239	TGME49_312530	splicing factor, CC1 family protein	nucleus - non-chromatin	nucleus - non-chromatin	mRNA processing
240	TGME49_313150	DUF89/Fructose bisphosphatase	N/A	N/A	N/A
241	TGME49_313240	ethylene-responsive RNA helicase, putative	mitochondrion - soluble	mitochondrion - soluble	N/A
242	TGME49_313310	DnaJ domain-containing protein	cytosol	19S proteasome	N/A
243	TGME49_313400	DnaJ domain-containing protein	nucleus - chromatin	nucleus - chromatin	N/A
244	TGME49_314038	hypothetical protein	N/A	N/A	N/A
245	TGME49_314042	cytochrome c1 heme lyase, putative	mitochondrion - membranes	mitochondrion - membranes	N/A
246	TGME49_314770	tRNA (guanine-N1)-methyltransferase	N/A	N/A	N/A
247	TGME49_315170	O-phosphoseryl-tRNA(Sec) selenium transferase	N/A	N/A	selenocysteinyl-tRNA(Sec) biosynthetic process;translation
248	TGME49_315320	SAG-related sequence SRS52A	PM - peripheral 1	PM - peripheral 1	N/A
249	TGME49_315810	tRNA nucleotidyltransferase/poly(A) polymerase family protein	cytosol	19S proteasome	RNA processing
250	TGME49_315920	DNA-directed RNA polymerase II RPB11A	nucleus - non-chromatin	nucleus - non-chromatin	transcription by RNA polymerase II;transcription, DNA-templated
251	TGME49_315958	radical SAM domain-containing protein	N/A	N/A	tRNA processing
252	TGME49_315962	hypothetical protein	N/A	N/A	N/A
253	TGME49_316140	hypothetical protein	mitochondrion - membranes	mitochondrion - membranes	N/A
254	TGME49_318230	phosphoglycerate kinase PGKI	cytosol	cytosol	glycolytic process
255	TGME49_318430	malate dehydrogenase MDH	cytosol	cytosol	carbohydrate metabolic process;carboxylic acid metabolic process;obsolete oxidation-reduction process
256	TGME49_318440	helicase associated domain (ha2) protein	nucleus - non-chromatin	nucleus - non-chromatin	N/A
257	TGME49_318580	glucosephosphate-mutase GPM2	cytosol	cytosol	carbohydrate metabolic process;organic substance metabolic process
258	TGME49_318590	MRP family domain-containing protein	cytosol	19S proteasome	N/A
259	TGME49_318720	pyridoxal phosphate enzyme, YggS family protein	nucleus - chromatin	nucleus - chromatin	N/A
260	TGME49_319650	3' exoribonuclease family, domain 1 domain-containing protein	nucleus - non-chromatin	nucleolus	N/A
261	TGME49_319730	YOU2 family C2C2 zinc finger protein	mitochondrion - soluble	mitochondrion - soluble	N/A
262	TGME49_320620	queuine tRNA ribosyl transferase	N/A	N/A	queuosine biosynthetic process;tRNA modification
263	TGME49_320640	peptidylprolyl isomerase domain-containing protein	cytosol	cytosol	protein folding;protein peptidyl-prolyl isomerization
264	TGME49_321520	hypothetical protein	cytosol	cytosol	N/A
