# Supplementary material for: Analysis of the Interactome of the Toxoplasma gondii Tgj1 HSP40 Chaperone
Source: Proteomes. 2023 Mar 1;11(1):9. doi: 10.3390/proteomes11010009 (PMC10056330; doi:10.3390/proteomes11010009)
Supplement: Supplementary file 1 [file proteomes-11-00009-s001.zip › Table S5.xlsx]

## Sheet: tgj1 and hsp90 Biological pathw
Table S5
		GeneID	Biological pathway
	Tgj1-Hsp90
1	1	TGME49_239490	amino acid metabolic process
2	2	TGME49_239820	amino acid metabolic process
3	1	TGME49_209950	cell redox homeostasis
4	2	TGME49_211680	cell redox homeostasis
5	3	TGME49_217890	cell redox homeostasis
6	4	TGME49_247350	cell redox homeostasis
7	5	TGME49_249270	cell redox homeostasis
8	6	TGME49_201800	cell redox homeostasis
9	7	TGME49_230410	cell redox homeostasis
10	1	TGME49_216000	cell shape/motility
11	2	TGME49_219320	cell shape/motility
12	3	TGME49_231640	cell shape/motility
13	1	TGME49_231850	cell signaling
14	2	TGME49_263090	cell signaling
15	3	TGME49_310700	cell signaling
16	1	TGME49_219520	chromatin modulation
17	2	TGME49_300200	chromatin modulation
18	1	TGME49_209030	cytoskeleton
19	2	TGME49_235470	cytoskeleton
20	3	TGME49_290950	cytoskeleton
21	4	TGME49_221620	cytoskeleton
22	5	TGME49_293690	cytoskeleton
23	6	TGME49_316400	cytoskeleton
24	1	TGME49_236040	energy pathway
25	2	TGME49_247510	energy pathway
26	3	TGME49_256760	energy pathway
27	4	TGME49_268850	energy pathway
28	5	TGME49_289690	energy pathway
29	6	TGME49_266640	energy pathway
30	1	TGME49_201780	invasion/pathogenesis
31	2	TGME49_203310	invasion/pathogenesis
32	3	TGME49_262920	invasion/pathogenesis
33	4	TGME49_288650	invasion/pathogenesis
34	5	TGME49_295110	invasion/pathogenesis
35	6	TGME49_319560	invasion/pathogenesis
36	7	TGME49_208030	invasion/pathogenesis
37	8	TGME49_211260	invasion/pathogenesis
38	9	TGME49_215785	invasion/pathogenesis
39	10	TGME49_252360	invasion/pathogenesis
40	11	TGME49_258580	invasion/pathogenesis
41	12	TGME49_291890	invasion/pathogenesis
42	13	TGME49_308090	invasion/pathogenesis
43	1	TGME49_214350	membrane transport
44	1	TGME49_310080	metabolic process
45	1	TGME49_274060	mitochondria import/transport
46	2	TGME49_278990	mitochondria import/transport
47	1	TGME49_248340	nuclear transport
48	1	TGME49_225050	nucleotid metabolism
49	2	TGME49_220100	nucleotide metabolism
50	1	TGME49_236210	protein degradation
51	1	TGME49_205440	protein folding
52	2	TGME49_219310	protein folding
53	3	TGME49_232940	protein folding
54	4	TGME49_244560	protein folding
55	5	TGME49_265310	protein folding
56	6	TGME49_267430	protein folding
57	7	TGME49_272910	protein folding
58	8	TGME49_273760	protein folding
59	9	TGME49_288380	protein folding
60	10	TGME49_311240	protein folding
61	11	TGME49_311720	protein folding
62	12	TGME49_226830	protein folding
63	13	TGME49_232410	protein folding
64	1	TGME49_226250	RNA processing
65	2	TGME49_313010	RNA processing
66	3	TGME49_262620	RNA processing
67	1	TGME49_205470	translation
68	2	TGME49_205558	translation
69	3	TGME49_213350	translation
70	4	TGME49_216860	translation
71	5	TGME49_222860	translation
72	6	TGME49_235970	translation
73	7	TGME49_242330	translation
74	8	TGME49_250770	translation
75	9	TGME49_261570	translation
76	10	TGME49_266060	translation
77	11	TGME49_284560	translation
78	12	TGME49_288720	translation
79	13	TGME49_289830	translation
80	14	TGME49_294620	translation
81	15	TGME49_300140	translation
82	16	TGME49_309820	translation
83	17	TGME49_313230	translation
84	18	TGME49_313390	translation
85	19	TGME49_317720	translation
86	20	TGME49_204020	translation
87	21	TGME49_218410	translation
88	22	TGME49_228470	translation
89	23	TGME49_232710	translation
90	24	TGME49_239100	translation
91	25	TGME49_273460	translation
92	26	TGME49_309120	translation
93	1	TGME49_217460	tRNA aminoacylation/translation
94	2	TGME49_219540	tRNA aminoacylation/translation
95	3	TGME49_219850	tRNA aminoacylation/translation
96	4	TGME49_270510	tRNA aminoacylation/translation
97	5	TGME49_288360	tRNA aminoacylation/translation
98	6	TGME49_300260	tRNA aminoacylation/translation
99	1	TGME49_237010	ND
100	2	TGME49_258950	ND
101	3	TGME49_310870	ND
102	4	TGME49_279380	ND
	Tgj1
1	1	TGME49_215260	amino acid metabolic process
2	2	TGME49_249390	amino acid metabolic process
3	3	TGME49_293180	amino acid metabolic process
4	1	TGME49_204400	ATP metabolic process
5	2	TGME49_208590	ATP metabolic process
6	3	TGME49_219800	ATP metabolic process
7	4	TGME49_231410	ATP metabolic process
8	5	TGME49_256970	ATP metabolic process
9	6	TGME49_259010	ATP metabolic process
10	7	TGME49_261950	ATP metabolic process
11	8	TGME49_284540	ATP metabolic process
12	9	TGME49_285510	ATP metabolic process
13	10	TGME49_290030	ATP metabolic process
14	11	TGME49_315620	ATP metabolic process
15	1	TGME49_289580	biosynthetic process
16	1	TGME49_245470	cell cycle
17	1	TGME49_290200	cell redox homeostasis
18	1	TGME49_223940	cell shape/motility
19	2	TGME49_230160	cell shape/motility
20	3	TGME49_231630	cell shape/motility
21	4	TGME49_235340	cell shape/motility
22	5	TGME49_237820	cell shape/motility
23	6	TGME49_239400	cell shape/motility
24	7	TGME49_248700	cell shape/motility
25	8	TGME49_249850	cell shape/motility
26	9	TGME49_258470	cell shape/motility
27	10	TGME49_259630	cell shape/motility
28	11	TGME49_260820	cell shape/motility
29	12	TGME49_263180	cell shape/motility
30	13	TGME49_271930	cell shape/motility
31	14	TGME49_286580	cell shape/motility
32	15	TGME49_295360	cell shape/motility
33	16	TGME49_297470	cell shape/motility
34	17	TGME49_312630	cell shape/motility
35	1	TGME49_206590	cell signaling
36	2	TGME49_215060	cell signaling
37	3	TGME49_226030	cell signaling
38	4	TGME49_229480	cell signaling
39	5	TGME49_240640	cell signaling
40	6	TGME49_242070	cell signaling
41	7	TGME49_265330	cell signaling
42	8	TGME49_276140	cell signaling
43	9	TGME49_301440	cell signaling
44	10	TGME49_312050	cell signaling
45	11	TGME49_312200	cell signaling
46	12	TGME49_306030	cell signaling
47	1	TGME49_218820	chromatin modulation/translation
48	2	TGME49_221380	chromatin modulation/translation
49	1	TGME49_212240	cytoskeleton
50	2	TGME49_248630	cytoskeleton
51	3	TGME49_266960	cytoskeleton
52	4	TGME49_273560	cytoskeleton
53	5	TGME49_286590	cytoskeleton
54	6	TGME49_310030	cytoskeleton
55	1	TGME49_205380	energy pathway
56	2	TGME49_215280	energy pathway
57	3	TGME49_219550	energy pathway
58	4	TGME49_226590	energy pathway
59	5	TGME49_229360	energy pathway
60	6	TGME49_245670	energy pathway
61	7	TGME49_254880	energy pathway
62	8	TGME49_258770	energy pathway
63	9	TGME49_266760	energy pathway
64	10	TGME49_268890	energy pathway
65	11	TGME49_269190	energy pathway
66	12	TGME49_272290	energy pathway
67	13	TGME49_278830	energy pathway
68	14	TGME49_288500	energy pathway
69	15	TGME49_288830	energy pathway
70	16	TGME49_297810	energy pathway
71	17	TGME49_299070	energy pathway
72	18	TGME49_306670	energy pathway
73	19	TGME49_307850	energy pathway
74	20	TGME49_309752	energy pathway
75	21	TGME49_310670	energy pathway
76	22	TGME49_313140	energy pathway
77	23	TGME49_314400	energy pathway
78	24	TGME49_318310	energy pathway
79	25	TGME49_320220	energy pathway
80	1	TGME49_224090	fatty acid metabolism
81	2	TGME49_263430	fatty acid metabolism
82	3	TGME49_271888	fatty acid metabolism
83	1	TGME49_204050	invasion/pathogenesis
84	2	TGME49_204130	invasion/pathogenesis
85	3	TGME49_205250	invasion/pathogenesis
86	4	TGME49_214940	invasion/pathogenesis
87	5	TGME49_218520	invasion/pathogenesis
88	6	TGME49_222170	invasion/pathogenesis
89	7	TGME49_223920	invasion/pathogenesis
90	8	TGME49_227280	invasion/pathogenesis
91	9	TGME49_227620	invasion/pathogenesis
92	10	TGME49_227810	invasion/pathogenesis
93	11	TGME49_228170	invasion/pathogenesis
94	12	TGME49_239740	invasion/pathogenesis
95	13	TGME49_245490	invasion/pathogenesis
96	14	TGME49_246130	invasion/pathogenesis
97	15	TGME49_250710	invasion/pathogenesis
98	16	TGME49_254720	invasion/pathogenesis
99	17	TGME49_258870	invasion/pathogenesis
100	18	TGME49_261780	invasion/pathogenesis
101	19	TGME49_269885	invasion/pathogenesis
102	20	TGME49_279100	invasion/pathogenesis
103	21	TGME49_282055	invasion/pathogenesis
104	22	TGME49_283540	invasion/pathogenesis
105	23	TGME49_291960	invasion/pathogenesis
106	24	TGME49_295125	invasion/pathogenesis
107	25	TGME49_297070	invasion/pathogenesis
108	26	TGME49_300100	invasion/pathogenesis
109	27	TGME49_311470	invasion/pathogenesis
110	28	TGME49_312150	invasion/pathogenesis
111	29	TGME49_316340	invasion/pathogenesis
112	1	TGME49_214320	membrane transport
113	2	TGME49_218280	membrane transport
114	3	TGME49_230420	membrane transport
115	4	TGME49_238100	membrane transport
116	5	TGME49_244310	membrane transport
117	6	TGME49_263300	membrane transport
118	7	TGME49_278660	membrane transport
119	1	TGME49_301120	metabolic process
120	1	TGME49_202680	mitochondria import/transport
121	2	TGME49_248320	mitochondria import/transport
122	3	TGME49_205570	mitochondria membrane assembly
123	4	TGME49_222210	mitochondria membrane assembly
124	1	TGME49_207060	nucleotide metabolism
125	2	TGME49_259550	nucleotide metabolism
126	3	TGME49_299210	nucleotide metabolism
127	1	TGME49_266970	protein binding
128	1	TGME49_223590	protein degradation
129	2	TGME49_228210	protein degradation
130	3	TGME49_238180	protein degradation
131	4	TGME49_254900	protein degradation
132	5	TGME49_261010	protein degradation
133	6	TGME49_261210	protein degradation
134	7	TGME49_269250	protein degradation
135	8	TGME49_273090	protein degradation
136	9	TGME49_219820	protein degradation/cell cycle regulation
137	1	TGME49_205700	protein folding
138	2	TGME49_238040	protein folding
139	3	TGME49_240600	protein folding
140	4	TGME49_258390	protein folding
141	5	TGME49_275690	protein folding
142	6	TGME49_297500	protein folding
143	7	TGME49_312600	protein folding
144	8	TGME49_315690	protein folding
145	1	TGME49_209160	protein lipidation
146	1	TGME49_290160	protein transport/traffic
147	2	TGME49_293570	protein transport/traffic
148	1	TGME49_267550	protein ubiquitination
149	2	TGME49_290290	protein ubiquitination
150	1	TGME49_218540	proteolysis
151	2	TGME49_267050	proteolysis
152	1	TGME49_211420	RNA processing
153	2	TGME49_216670	RNA processing
154	3	TGME49_217820	RNA processing
155	4	TGME49_224850	RNA processing
156	5	TGME49_236540	RNA processing
157	6	TGME49_290660	RNA processing
158	7	TGME49_305850	RNA processing
159	8	TGME49_311430	RNA processing
160	9	TGME49_321500	RNA processing
161	1	TGME49_213280	surface antigen
162	2	TGME49_233450	surface antigen
163	3	TGME49_271050	surface antigen
164	4	TGME49_308020	surface antigen
165	5	TGME49_308840	surface antigen
166	1	TGME49_232440	transcription
167	2	TGME49_238050	transcription
168	3	TGME49_257090	transcription
169	4	TGME49_260440	transcription
170	5	TGME49_279390	transcription
171	1	TGME49_201680	translation
172	2	TGME49_226970	translation
173	3	TGME49_227360	translation
174	4	TGME49_227600	translation
175	5	TGME49_228190	translation
176	6	TGME49_232300	translation
177	7	TGME49_238010	translation
178	8	TGME49_244320	translation
179	9	TGME49_245460	translation
180	10	TGME49_245680	translation
181	11	TGME49_248390	translation
182	12	TGME49_248480	translation
183	13	TGME49_251500	translation
184	14	TGME49_251810	translation
185	15	TGME49_254440	translation
186	16	TGME49_256770	translation
187	17	TGME49_258070	translation
188	18	TGME49_262380	translation
189	19	TGME49_262670	translation
190	20	TGME49_262690	translation
191	21	TGME49_263050	translation
192	22	TGME49_269980	translation
193	23	TGME49_280740	translation
194	24	TGME49_289530	translation
195	25	TGME49_292130	translation
196	26	TGME49_294670	translation
197	27	TGME49_294800	translation
198	28	TGME49_299050	translation
199	29	TGME49_300000	translation
200	30	TGME49_320050	translation
201	1	TGME49_251690	tRNA aminoacylation/translation
202	2	TGME49_251880	tRNA aminoacylation/translation
203	3	TGME49_256990	tRNA aminoacylation/translation
204	4	TGME49_292080	tRNA aminoacylation/translation
205	5	TGME49_299810	tRNA aminoacylation/translation
206	6	TGME49_306960	tRNA aminoacylation/translation
207	7	TGME49_280600	tRNA aminoacylation/translation
208	1	TGME49_289800	vesicle transport
209	2	TGME49_310750	vesicle transport
210	3	TGME49_318510	vesicle transport
211	1	TGME49_214760	vitamin B metabolism
212	2	TGME49_237140	vitamin B metabolism
213	1	TGME49_209600	ND
214	2	TGME49_211030	ND
215	3	TGME49_215980	ND
216	4	TGME49_216650	ND
217	5	TGME49_216680	ND
218	6	TGME49_220890	ND
219	7	TGME49_221470	ND
220	8	TGME49_226580	ND
221	9	TGME49_229140	ND
222	10	TGME49_232280	ND
223	11	TGME49_236570	ND
224	12	TGME49_239752	ND
225	13	TGME49_239890	ND
226	14	TGME49_240280	ND
227	15	TGME49_246580	ND
228	16	TGME49_249990	ND
229	17	TGME49_263320	ND
230	18	TGME49_266080	ND
231	19	TGME49_276930	ND
232	20	TGME49_286600	ND
233	21	TGME49_313080	ND
234	22	TGME49_321680	ND
	Hsp90
1	1	TGME49_202960	amino acid metabolic process
2	2	TGME49_212100	amino acid metabolic process
3	3	TGME49_237470	amino acid metabolic process
4	4	TGME49_253780	amino acid metabolic process
5	5	TGME49_278740	amino acid metabolic process
6	6	TGME49_280700	amino acid metabolic process
7	7	TGME49_290670	amino acid metabolic process
8	1	TGME49_242625	ATP metabolic process
9	2	TGME49_247760	ATP metabolic process
10	3	TGME49_249900	ATP metabolic process
11	4	TGME49_300360	ATP metabolic process
12	1	TGME49_231590	cell cycle
13	2	TGME49_233680	cell cycle
14	3	TGME49_263070	cell cycle
15	4	TGME49_264690	cell cycle
16	5	TGME49_305820	cell cycle
17	1	TGME49_216510	cell redox homeostasis
18	2	TGME49_223020	cell redox homeostasis
19	3	TGME49_232815	cell redox homeostasis
20	4	TGME49_236070	cell redox homeostasis
21	5	TGME49_279400	cell redox homeostasis
22	6	TGME49_288620	cell redox homeostasis
23	7	TGME49_293870	cell redox homeostasis
24	8	TGME49_308050	cell redox homeostasis
25	9	TGME49_309210	cell redox homeostasis
26	10	TGME49_309730	cell redox homeostasis
27	11	TGME49_207620	cell redox homeostasis
28	1	TGME49_257680	cell shape/motility
29	1	TGME49_212950	cell signaling
30	2	TGME49_222840	cell signaling
31	3	TGME49_224220	cell signaling
32	4	TGME49_235750	cell signaling
33	5	TGME49_238230	cell signaling
34	6	TGME49_249260	cell signaling
35	7	TGME49_251850	cell signaling
36	8	TGME49_261230	cell signaling
37	9	TGME49_272400	cell signaling
38	10	TGME49_286210	cell signaling
39	11	TGME49_290170	cell signaling
40	12	TGME49_301010	cell signaling
41	13	TGME49_304650	cell signaling
42	14	TGME49_311290	cell signaling
43	15	TGME49_311310	cell signaling
44	16	TGME49_228290	cell signaling
45	1	TGME49_216880	chromatin modulation
46	2	TGME49_239260	chromatin modulation
47	3	TGME49_263580	chromatin modulation
48	4	TGME49_267360	chromatin modulation
49	1	TGME49_295310	cytoskeleton
50	1	TGME49_253070	DNA metabolism
51	2	TGME49_270650	DNA metabolism
52	1	TGME49_284010	DNA repair
53	2	TGME49_294880	DNA repair
54	3	TGME49_295340	DNA repair
55	4	TGME49_305780	DNA repair
56	5	TGME49_234420	DNA repair
57	1	TGME49_210960	DNA replication
58	2	TGME49_233820	DNA replication
59	1	TGME49_219750	energy pathway
60	2	TGME49_225930	energy pathway
61	3	TGME49_226960	energy pathway
62	4	TGME49_229420	energy pathway
63	5	TGME49_232350	energy pathway
64	6	TGME49_268860	energy pathway
65	7	TGME49_280730	energy pathway
66	8	TGME49_283780	energy pathway
67	9	TGME49_314042	energy pathway
68	10	TGME49_318230	energy pathway
69	11	TGME49_318580	energy pathway
70	12	TGME49_290600	energy pathway
71	13	TGME49_313150	energy pathway
72	14	TGME49_318430	energy pathway
73	1	TGME49_234510	fatty acid metabolism
74	2	TGME49_241860	fatty acid metabolism
75	3	TGME49_251550	fatty acid metabolism
76	4	TGME49_310150	fatty acid metabolism
77	1	TGME49_214780	hydrolase
78	2	TGME49_227450	hydrolase
79	1	TGME49_234380	invasion/pahtogenesis
80	2	TGME49_243730	invasion/pahtogenesis
81	3	TGME49_245590	invasion/pahtogenesis
82	4	TGME49_277240	invasion/pahtogenesis
83	5	TGME49_286450	invasion/pahtogenesis
84	6	TGME49_206510	invasion/pathogenesis
85	7	TGME49_211290	invasion/pathogenesis
86	8	TGME49_215775	invasion/pathogenesis
87	9	TGME49_277270	invasion/pathogenesis
88	10	TGME49_309590	invasion/pathogenesis
89	1	TGME49_216790	membrane transport
90	2	TGME49_266800	membrane transport
91	1	TGME49_243910	metabolic process
92	2	TGME49_259570	metabolic process
93	3	TGME49_318720	metabolic process
94	1	TGME49_203940	mitochondria import/transport
95	2	TGME49_214150	mitochondria import/transport
96	3	TGME49_227830	mitochondria import/transport
97	4	TGME49_260850	mitochondria import/transport
98	5	TGME49_269000	mitochondria import/transport
99	6	TGME49_288400	mitochondria import/transport
100	1	TGME49_233100	mitochondria membrane assembly
101	2	TGME49_243950	mitochondria membrane assembly
102	3	TGME49_315958	mitochondria membrane assembly
103	1	TGME49_229180	nuclear transport
104	1	TGME49_202300	nucleotide metabolism
105	2	TGME49_259660	nucleotide metabolism
106	3	TGME49_259690	nucleotide metabolism
107	4	TGME49_263190	nucleotide metabolism
108	5	TGME49_277760	nucleotide metabolism
109	6	TGME49_279450	nucleotide metabolism
110	7	TGME49_293610	nucleotide metabolism
111	8	TGME49_300320	nucleotide metabolism
112	9	TGME49_310640	nucleotide metabolism
113	10	TGME49_312480	nucleotide metabolism
114	1	TGME49_243410	protein binding
115	2	TGME49_252220	protein binding
116	3	TGME49_254510	protein binding
117	4	TGME49_256865	protein binding
118	5	TGME49_262100	protein binding
119	6	TGME49_262160	protein binding
120	7	TGME49_262470	protein binding
121	8	TGME49_290240	protein binding
122	9	TGME49_295040	protein binding
123	1	TGME49_243510	protein degradation
124	2	TGME49_253890	protein degradation
125	3	TGME49_261600	protein degradation
126	4	TGME49_272670	protein degradation
127	5	TGME49_308580	protein degradation
128	1	TGME49_202370	protein folding
129	2	TGME49_203380	protein folding
130	3	TGME49_204480	protein folding
131	4	TGME49_210800	protein folding
132	5	TGME49_214530	protein folding
133	6	TGME49_229990	protein folding
134	7	TGME49_230520	protein folding
135	8	TGME49_232660	protein folding
136	9	TGME49_238000	protein folding
137	10	TGME49_241830	protein folding
138	11	TGME49_244020	protein folding
139	12	TGME49_246340	protein folding
140	13	TGME49_247550	protein folding
141	14	TGME49_251780	protein folding
142	15	TGME49_257990	protein folding
143	16	TGME49_259980	protein folding
144	17	TGME49_262520	protein folding
145	18	TGME49_263530	protein folding
146	19	TGME49_265220	protein folding
147	20	TGME49_270560	protein folding
148	21	TGME49_273960	protein folding
149	22	TGME49_283850	protein folding
150	23	TGME49_287500	protein folding
151	24	TGME49_289250	protein folding
152	25	TGME49_289600	protein folding
153	26	TGME49_292920	protein folding
154	27	TGME49_310430	protein folding
155	28	TGME49_313310	protein folding
156	29	TGME49_313400	protein folding
157	30	TGME49_320640	protein folding
158	1	TGME49_200370	protein lipidation
159	2	TGME49_271820	protein lipidation
160	1	TGME49_203830	protein ubiquitination
161	1	TGME49_205180	RNA processing
162	2	TGME49_207430	RNA processing
163	3	TGME49_216560	RNA processing
164	4	TGME49_221490	RNA processing
165	5	TGME49_235905	RNA processing
166	6	TGME49_249810	RNA processing
167	7	TGME49_261050	RNA processing
168	8	TGME49_261470	RNA processing
169	9	TGME49_270640	RNA processing
170	10	TGME49_279430	RNA processing
171	11	TGME49_285200	RNA processing
172	12	TGME49_288530	RNA processing
173	13	TGME49_291820	RNA processing
174	14	TGME49_294440	RNA processing
175	15	TGME49_308920	RNA processing
176	16	TGME49_311750	RNA processing
177	17	TGME49_312530	RNA processing
178	18	TGME49_313240	RNA processing
179	19	TGME49_318440	RNA processing
180	20	TGME49_220940	RNA processing
181	1	TGME49_233460	surface antigen
182	2	TGME49_262040	surface antigen
183	3	TGME49_315320	surface antigen
184	1	TGME49_202690	transcription
185	2	TGME49_203610	transcription
186	3	TGME49_211690	transcription
187	4	TGME49_223580	transcription
188	5	TGME49_225970	transcription
189	6	TGME49_235610	transcription
190	7	TGME49_246060	transcription
191	8	TGME49_249560	transcription
192	9	TGME49_270780	transcription
193	10	TGME49_282200	transcription
194	11	TGME49_286750	transcription
195	12	TGME49_286790	transcription
196	13	TGME49_294920	transcription
197	14	TGME49_315920	transcription
198	1	TGME49_205340	translation
199	2	TGME49_213970	translation
200	3	TGME49_215470	translation
201	4	TGME49_216960	translation
202	5	TGME49_222990	translation
203	6	TGME49_225080	translation
204	7	TGME49_226410	translation
205	8	TGME49_232390	translation
206	9	TGME49_235540	translation
207	10	TGME49_239720	translation
208	11	TGME49_239760	translation
209	12	TGME49_244650	translation
210	13	TGME49_263700	translation
211	14	TGME49_273060	translation
212	15	TGME49_278550	translation
213	16	TGME49_285170	translation
214	17	TGME49_286080	translation
215	18	TGME49_286420	translation
216	19	TGME49_289230	translation
217	20	TGME49_291850	translation
218	21	TGME49_305520	translation
219	22	TGME49_207440	translation
220	1	TGME49_202310	tRNA aminoacylation/translation
221	2	TGME49_202530	tRNA aminoacylation/translation
222	3	TGME49_202790	tRNA aminoacylation/translation
223	4	TGME49_205710	tRNA aminoacylation/translation
224	5	TGME49_207640	tRNA aminoacylation/translation
225	6	TGME49_294180	tRNA aminoacylation/translation
226	7	TGME49_306520	tRNA aminoacylation/translation
227	8	TGME49_312520	tRNA aminoacylation/translation
228	9	TGME49_314770	tRNA aminoacylation/translation
229	10	TGME49_315170	tRNA aminoacylation/translation
230	11	TGME49_315810	tRNA aminoacylation/translation
231	12	TGME49_319650	tRNA aminoacylation/translation
232	13	TGME49_320620	tRNA aminoacylation/translation
233	1	TGME49_205562	ND
234	2	TGME49_206480	ND
235	3	TGME49_228490	ND
236	4	TGME49_236840	ND
237	5	TGME49_237260	ND
238	6	TGME49_246460	ND
239	7	TGME49_253090	ND
240	8	TGME49_254090	ND
241	9	TGME49_258590	ND
242	10	TGME49_259000	ND
243	11	TGME49_263850	ND
244	12	TGME49_264720	ND
245	13	TGME49_265160	ND
246	14	TGME49_266470	ND
247	15	TGME49_268290	ND
248	16	TGME49_272210	ND
249	17	TGME49_274090	ND
250	18	TGME49_275310	ND
251	19	TGME49_278040	ND
252	20	TGME49_285840	ND
253	21	TGME49_285950	ND
254	22	TGME49_288350	ND
255	23	TGME49_289790	ND
256	24	TGME49_308040	ND
257	25	TGME49_310770	ND
258	26	TGME49_311270	ND
259	27	TGME49_314038	ND
260	28	TGME49_315962	ND
261	29	TGME49_316140	ND
262	30	TGME49_318590	ND
263	31	TGME49_319730	ND
264	32	TGME49_321520	ND
